# Supplementary material for: Bis[μ-N-(diethyl­amino-κN)dimethyl­silylanilido-κ2 N:N]bis­[chlorido­cobalt(II)]
Source: Acta Crystallogr Sect E Struct Rep Online. 2011 Dec 23;68(Pt 1):m81. doi: 10.1107/S1600536811054602 (PMC3254341; doi:10.1107/S1600536811054602)
Supplement: Supplementary file 1 [file e-68-00m81-sup1.cif]

##############################################################################
#                                                                            #
# This CIF contains the data in a paper accepted for publication in          #
# Acta Crystallographica Section E. It conforms to the requirements of       #
# Notes for Authors for Acta Crystallographica Section E, and has been       #
# peer reviewed under the auspices of the IUCr Commission on Journals.       #
#                                                                            #
# Full details of the Crystallographic Information File format               #
# are given in the paper "The Crystallographic Information File (CIF):       #
# a New Standard Archive File for Crystallography" by S. R. Hall, F. H.      #
# Allen and I. D. Brown [Acta Cryst. (1991), A47, 655-685].                  #
#                                                                            #
# The current version of the core CIF dictionary is obtainable from          #
# ftp://ftp.iucr.org/pub/cif_core.dic.                                       #
#                                                                            #
# Software is freely available for graphical display of the structure(s)     #
# in this CIF. For information consult the CIF software page                 #
# http://www.iucr.org/resources/cif/software.                                #
#                                                                            #
# This file may be used for bona fide research purposes within the           #
# scientific community so long as proper attribution is given to the journal # 
# article from which it was obtained.                                        #
#                                                                            #
##############################################################################
data_I
_audit_creation_method     SHELXL-97
_chemical_name_systematic
;
\
Bis[\m-<i>N</i>-(diethylamino-\k<i>N</i>)dimethylsilylanilido-
\k^2^<i>N</i>:<i>N</i>]bis[chloridocobalt(II)]
;
_chemical_name_common     ?
_chemical_formula_moiety     'C24 H42 Cl2 Co2 N4 Si2'
_chemical_formula_sum     'C24 H42 Cl2 Co2 N4 Si2'
_chemical_formula_iupac     '[Co2 (C12 H21 N2 Si)2 Cl2]'
_chemical_formula_weight     631.56
_chemical_melting_point     ?
_symmetry_cell_setting     orthorhombic
_symmetry_space_group_name_H-M     'P c c n'
_symmetry_space_group_name_Hall     '-P 2ab 2ac'
loop_
    _symmetry_equiv_pos_as_xyz
    'x, y, z'
    '-x+1/2, -y+1/2, z'
    '-x, y+1/2, -z+1/2'
    'x+1/2, -y, -z+1/2'
    '-x, -y, -z'
    'x-1/2, y-1/2, -z'
    'x, -y-1/2, z-1/2'
    '-x-1/2, y, z-1/2'
_cell_length_a     12.1800(10)
_cell_length_b     15.6753(13)
_cell_length_c     16.0235(13)
_cell_angle_alpha     90.00
_cell_angle_beta     90.00
_cell_angle_gamma     90.00
_cell_volume     3059.3(4)
_cell_formula_units_Z     4
_cell_measurement_reflns_used     3365
_cell_measurement_theta_min     2.329
_cell_measurement_theta_max     26.256
_cell_measurement_temperature     293(2)
_exptl_crystal_description     block
_exptl_crystal_colour     green
_exptl_crystal_size_max     0.20
_exptl_crystal_size_mid     0.15
_exptl_crystal_size_min     0.10
_exptl_crystal_density_diffrn     1.371
_exptl_crystal_density_meas     ?
_exptl_crystal_density_method     'not measured'
_exptl_crystal_F_000     1320
_exptl_absorpt_coefficient_mu     1.357
_exptl_absorpt_correction_type     multi-scan
_exptl_absorpt_process_details     '(SADABS; Sheldrick, 1996)'
_exptl_absorpt_correction_T_min     0.7731
_exptl_absorpt_correction_T_max     0.8763
_exptl_special_details
;
MS (EI, 70 eV): <i>m/z</i> 632 [<i>M</i>]^+^.
;
_diffrn_ambient_temperature     293(2)
_diffrn_radiation_type     MoK\a
_diffrn_radiation_wavelength     0.71073
_diffrn_radiation_source     'fine-focus sealed tube'
_diffrn_radiation_monochromator     graphite
_diffrn_measurement_device_type     'Bruker SMART area-detector'
_diffrn_measurement_method     '\f and \w scan'
_diffrn_detector_area_resol_mean     7.9
_diffrn_reflns_number     16361
_diffrn_reflns_av_R_equivalents     0.0933
_diffrn_reflns_av_sigmaI/netI     0.0588
_diffrn_reflns_theta_min     2.12
_diffrn_reflns_theta_max     25.60
_diffrn_reflns_theta_full     25.60
_diffrn_measured_fraction_theta_max     1.000
_diffrn_measured_fraction_theta_full     1.000
_diffrn_reflns_limit_h_min     -14
_diffrn_reflns_limit_h_max     14
_diffrn_reflns_limit_k_min     -17
_diffrn_reflns_limit_k_max     19
_diffrn_reflns_limit_l_min     -13
_diffrn_reflns_limit_l_max     19
_diffrn_standards_number     ?
_diffrn_standards_interval_count     ?
_diffrn_standards_interval_time     ?
_diffrn_standards_decay_%     6.38
_refine_special_details
;
Refinement of <i>F</i>^2^ against ALL reflections. The weighted <i>R</i>-factor
<i>wR</i> and goodness of fit <i>S</i> are based on <i>F</i>^2^, conventional
<i>R</i>-factors <i>R</i> are based on <i>F</i>, with <i>F</i> set to zero for
negative <i>F</i>^2^. The threshold expression of <i>F</i>^2^ >
\s(<i>F</i>^2^) is used only for calculating <i>R</i>-factors(gt) <i>etc</i>.
and is not relevant to the choice of reflections for refinement.
<i>R</i>-factors based on <i>F</i>^2^ are statistically about twice as large
as those based on <i>F</i>, and <i>R</i>- factors based on ALL data will be
even larger.
;
_reflns_number_total     2885
_reflns_number_gt     1795
_reflns_threshold_expression     I>2sigma(I)
_refine_ls_structure_factor_coef     Fsqd
_refine_ls_matrix_type     full
_refine_ls_R_factor_all     0.1272
_refine_ls_R_factor_gt     0.0716
_refine_ls_wR_factor_gt     0.1731
_refine_ls_wR_factor_ref     0.2267
_refine_ls_goodness_of_fit_ref     1.165
_refine_ls_restrained_S_all     1.179
_refine_ls_number_reflns     2885
_refine_ls_number_parameters     154
_refine_ls_number_restraints     48
_refine_ls_hydrogen_treatment     constr
_refine_ls_weighting_scheme     calc
_refine_ls_weighting_details
        'calc w=1/[\s^2^(Fo^2^)+(0.0945P)^2^+13.3754P] where P=(Fo^2^+2Fc^2^)/3'
_atom_sites_solution_hydrogens     geom
_atom_sites_solution_primary     direct
_atom_sites_solution_secondary     difmap
_refine_ls_shift/su_max     0.000
_refine_ls_shift/su_mean     0.000
_refine_diff_density_max     1.974
_refine_diff_density_min     -0.507
_refine_ls_extinction_method     none
_refine_ls_extinction_coef     ?
loop_
    _atom_type_symbol
    _atom_type_description
    _atom_type_scat_dispersion_real
    _atom_type_scat_dispersion_imag
    _atom_type_scat_source
    'C' 'C' 0.0033 0.0016
                         'International Tables Vol C Tables 4.2.6.8 and 6.1.1.4'
    'H' 'H' 0.0000 0.0000
                         'International Tables Vol C Tables 4.2.6.8 and 6.1.1.4'
    'N' 'N' 0.0061 0.0033
                         'International Tables Vol C Tables 4.2.6.8 and 6.1.1.4'
    'Si' 'Si' 0.0817 0.0704
                         'International Tables Vol C Tables 4.2.6.8 and 6.1.1.4'
    'Co' 'Co' 0.3494 0.9721
                         'International Tables Vol C Tables 4.2.6.8 and 6.1.1.4'
    'Cl' 'Cl' 0.1484 0.1585
                         'International Tables Vol C Tables 4.2.6.8 and 6.1.1.4'
_computing_data_collection     'SMART (Bruker, 2000)'
_computing_cell_refinement     'SAINT (Bruker, 2000)'
_computing_data_reduction     'SAINT (Bruker, 2000)'
_computing_structure_solution     'SHELXS97 (Sheldrick, 2008)'
_computing_structure_refinement     'SHELXL97 (Sheldrick, 2008)'
_computing_molecular_graphics     'SHELXTL/PC (Sheldrick, 2008)'
_computing_publication_material     'SHELXL97 (Sheldrick, 2008)'
loop_
    _atom_site_type_symbol
    _atom_site_label
    _atom_site_fract_x
    _atom_site_fract_y
    _atom_site_fract_z
    _atom_site_U_iso_or_equiv
    _atom_site_adp_type
    _atom_site_calc_flag
    _atom_site_refinement_flags
    _atom_site_occupancy
    _atom_site_symmetry_multiplicity
    _atom_site_disorder_assembly
    _atom_site_disorder_group
    Co Co1 0.55911(8) 0.48017(6) 0.43654(6) 0.0307(3) Uani d . 1 1 . .
    Si Si1 0.37762(17) 0.55954(13) 0.36970(13) 0.0356(5) Uani d . 1 1 . .
    Cl Cl1 0.71974(18) 0.48946(17) 0.37397(16) 0.0617(7) Uani d . 1 1 . .
    N N1 0.4612(5) 0.5831(4) 0.4563(4) 0.0328(14) Uani d . 1 1 . .
    N N2 0.4195(5) 0.4511(4) 0.3528(4) 0.0303(13) Uani d . 1 1 . .
    C C1 0.4863(7) 0.6714(5) 0.4684(6) 0.0472(14) Uani d U 1 1 . .
    C C2 0.5770(8) 0.7089(5) 0.4330(6) 0.0534(14) Uani d U 1 1 . .
    H H2A 0.6230 0.6770 0.3988 0.064 Uiso calc R 1 1 . .
    C C3 0.6006(9) 0.7956(6) 0.4482(6) 0.0601(15) Uani d U 1 1 . .
    H H3A 0.6627 0.8207 0.4250 0.072 Uiso calc R 1 1 . .
    C C4 0.5322(9) 0.8417(6) 0.4969(6) 0.0620(15) Uani d U 1 1 . .
    H H4A 0.5474 0.8991 0.5059 0.074 Uiso calc R 1 1 . .
    C C5 0.4443(8) 0.8075(6) 0.5320(7) 0.0607(15) Uani d U 1 1 . .
    H H5A 0.3997 0.8408 0.5660 0.073 Uiso calc R 1 1 . .
    C C6 0.4175(8) 0.7207(5) 0.5182(6) 0.0536(14) Uani d U 1 1 . .
    H H6A 0.3549 0.6971 0.5420 0.064 Uiso calc R 1 1 . .
    C C7 0.2306(8) 0.5722(7) 0.3939(8) 0.079(4) Uani d . 1 1 . .
    H H7A 0.1963 0.6064 0.3516 0.119 Uiso calc R 1 1 . .
    H H7B 0.2226 0.5996 0.4472 0.119 Uiso calc R 1 1 . .
    H H7C 0.1962 0.5171 0.3957 0.119 Uiso calc R 1 1 . .
    C C8 0.4136(10) 0.6277(6) 0.2788(6) 0.073(3) Uani d . 1 1 . .
    H H8A 0.3484 0.6541 0.2573 0.109 Uiso calc R 1 1 . .
    H H8B 0.4465 0.5932 0.2361 0.109 Uiso calc R 1 1 . .
    H H8C 0.4646 0.6710 0.2960 0.109 Uiso calc R 1 1 . .
    C C9 0.4621(7) 0.4311(5) 0.2680(5) 0.0456(18) Uani d U 1 1 . .
    H H9A 0.5153 0.4742 0.2523 0.055 Uiso calc R 1 1 . .
    H H9B 0.4019 0.4338 0.2285 0.055 Uiso calc R 1 1 . .
    C C10 0.5154(8) 0.3447(6) 0.2621(6) 0.057(2) Uani d U 1 1 . .
    H H10A 0.5407 0.3355 0.2060 0.085 Uiso calc R 1 1 . .
    H H10B 0.4629 0.3014 0.2765 0.085 Uiso calc R 1 1 . .
    H H10C 0.5765 0.3420 0.2998 0.085 Uiso calc R 1 1 . .
    C C11 0.3406(7) 0.3856(5) 0.3839(5) 0.0468(19) Uani d U 1 1 . .
    H H11A 0.3119 0.4042 0.4374 0.056 Uiso calc R 1 1 . .
    H H11B 0.3800 0.3326 0.3930 0.056 Uiso calc R 1 1 . .
    C C12 0.2441(8) 0.3683(6) 0.3251(6) 0.056(2) Uani d U 1 1 . .
    H H12A 0.1971 0.3257 0.3492 0.083 Uiso calc R 1 1 . .
    H H12B 0.2714 0.3483 0.2724 0.083 Uiso calc R 1 1 . .
    H H12C 0.2032 0.4200 0.3169 0.083 Uiso calc R 1 1 . .
loop_
    _atom_site_aniso_label
    _atom_site_aniso_U_11
    _atom_site_aniso_U_22
    _atom_site_aniso_U_33
    _atom_site_aniso_U_12
    _atom_site_aniso_U_13
    _atom_site_aniso_U_23
    Co1 0.0344(5) 0.0272(5) 0.0305(6) 0.0036(4) 0.0043(4) 0.0027(4)
    Si1 0.0450(12) 0.0250(11) 0.0369(12) 0.0043(9) -0.0108(10) 0.0007(9)
    Cl1 0.0470(12) 0.0727(17) 0.0655(15) 0.0029(11) 0.0246(11) 0.0051(12)
    N1 0.040(3) 0.023(3) 0.036(4) 0.005(2) -0.006(3) 0.001(2)
    N2 0.045(3) 0.018(3) 0.028(3) 0.000(2) -0.004(3) -0.002(2)
    C1 0.064(3) 0.024(3) 0.053(3) 0.001(2) -0.020(3) 0.003(2)
    C2 0.069(3) 0.030(3) 0.061(3) -0.004(2) -0.019(3) 0.006(2)
    C3 0.077(3) 0.035(3) 0.068(3) -0.006(3) -0.022(3) 0.007(3)
    C4 0.082(3) 0.035(3) 0.069(3) -0.001(3) -0.025(3) 0.002(2)
    C5 0.081(3) 0.036(3) 0.066(3) 0.007(3) -0.022(3) -0.003(2)
    C6 0.072(3) 0.030(3) 0.059(3) 0.005(2) -0.020(3) -0.001(2)
    C7 0.058(6) 0.079(8) 0.100(9) 0.027(6) -0.024(6) -0.027(7)
    C8 0.139(10) 0.036(5) 0.042(5) -0.014(6) -0.035(6) 0.010(4)
    C9 0.060(5) 0.043(4) 0.034(4) -0.003(4) 0.005(3) 0.001(3)
    C10 0.074(5) 0.051(5) 0.046(4) 0.004(4) 0.007(4) -0.011(4)
    C11 0.056(4) 0.036(4) 0.048(4) -0.008(3) -0.012(4) 0.006(3)
    C12 0.062(4) 0.043(4) 0.062(5) -0.014(4) -0.017(4) 0.007(4)
_geom_special_details
;
All e.s.d.'s (except the e.s.d. in the dihedral angle between two l.s. planes)
are estimated using the full covariance matrix. The cell e.s.d.'s are taken
into account individually in the estimation of e.s.d.'s in distances, angles
and torsion angles; correlations between e.s.d.'s in cell parameters are only
used when they are defined by crystal symmetry. An approximate (isotropic)
treatment of cell e.s.d.'s is used for estimating e.s.d.'s involving l.s.
planes.
;
loop_
    _geom_bond_atom_site_label_1
    _geom_bond_atom_site_label_2
    _geom_bond_site_symmetry_2
    _geom_bond_distance
    _geom_bond_publ_flag
    Co1 N1 5_666 1.998(6) ?
    Co1 N1 . 2.031(6) ?
    Co1 Cl1 . 2.203(2) ?
    Co1 N2 . 2.214(6) ?
    Co1 Co1 5_666 2.5682(19) ?
    Co1 Si1 . 2.754(2) ?
    Si1 N1 . 1.760(6) ?
    Si1 N2 . 1.795(6) ?
    Si1 C7 . 1.843(10) ?
    Si1 C8 . 1.859(9) ?
    N1 C1 . 1.431(9) ?
    N1 Co1 5_666 1.998(6) ?
    N2 C9 . 1.487(10) ?
    N2 C11 . 1.492(10) ?
    C1 C2 . 1.375(13) ?
    C1 C6 . 1.391(13) ?
    C2 C3 . 1.410(12) ?
    C2 H2A . 0.9300 ?
    C3 C4 . 1.351(14) ?
    C3 H3A . 0.9300 ?
    C4 C5 . 1.323(14) ?
    C4 H4A . 0.9300 ?
    C5 C6 . 1.416(12) ?
    C5 H5A . 0.9300 ?
    C6 H6A . 0.9300 ?
    C7 H7A . 0.9600 ?
    C7 H7B . 0.9600 ?
    C7 H7C . 0.9600 ?
    C8 H8A . 0.9600 ?
    C8 H8B . 0.9600 ?
    C8 H8C . 0.9600 ?
    C9 C10 . 1.505(12) ?
    C9 H9A . 0.9700 ?
    C9 H9B . 0.9700 ?
    C10 H10A . 0.9600 ?
    C10 H10B . 0.9600 ?
    C10 H10C . 0.9600 ?
    C11 C12 . 1.531(11) ?
    C11 H11A . 0.9700 ?
    C11 H11B . 0.9700 ?
    C12 H12A . 0.9600 ?
    C12 H12B . 0.9600 ?
    C12 H12C . 0.9600 ?
loop_
    _geom_angle_atom_site_label_1
    _geom_angle_atom_site_label_2
    _geom_angle_atom_site_label_3
    _geom_angle_site_symmetry_1
    _geom_angle_site_symmetry_3
    _geom_angle
    _geom_angle_publ_flag
    N1 Co1 N1 5_666 . 100.8(2) ?
    N1 Co1 Cl1 5_666 . 122.26(18) ?
    N1 Co1 Cl1 . . 122.67(19) ?
    N1 Co1 N2 5_666 . 108.9(2) ?
    N1 Co1 N2 . . 78.9(2) ?
    Cl1 Co1 N2 . . 114.83(18) ?
    N1 Co1 Co1 5_666 5_666 50.96(17) ?
    N1 Co1 Co1 . 5_666 49.84(17) ?
    Cl1 Co1 Co1 . 5_666 147.37(10) ?
    N2 Co1 Co1 . 5_666 95.69(16) ?
    N1 Co1 Si1 5_666 . 117.33(18) ?
    N1 Co1 Si1 . . 39.67(17) ?
    Cl1 Co1 Si1 . . 120.40(9) ?
    N2 Co1 Si1 . . 40.57(15) ?
    Co1 Co1 Si1 5_666 . 75.44(6) ?
    N1 Si1 N2 . . 98.8(3) ?
    N1 Si1 C7 . . 111.9(4) ?
    N2 Si1 C7 . . 114.2(4) ?
    N1 Si1 C8 . . 111.2(4) ?
    N2 Si1 C8 . . 111.0(4) ?
    C7 Si1 C8 . . 109.4(6) ?
    N1 Si1 Co1 . . 47.44(19) ?
    N2 Si1 Co1 . . 53.33(19) ?
    C7 Si1 Co1 . . 138.3(4) ?
    C8 Si1 Co1 . . 112.0(4) ?
    C1 N1 Si1 . . 115.7(5) ?
    C1 N1 Co1 . 5_666 112.9(5) ?
    Si1 N1 Co1 . 5_666 120.1(3) ?
    C1 N1 Co1 . . 131.6(5) ?
    Si1 N1 Co1 . . 92.9(3) ?
    Co1 N1 Co1 5_666 . 79.2(2) ?
    C9 N2 C11 . . 112.6(6) ?
    C9 N2 Si1 . . 115.9(5) ?
    C11 N2 Si1 . . 114.7(5) ?
    C9 N2 Co1 . . 109.2(5) ?
    C11 N2 Co1 . . 115.7(4) ?
    Si1 N2 Co1 . . 86.1(2) ?
    C2 C1 C6 . . 118.9(8) ?
    C2 C1 N1 . . 122.0(8) ?
    C6 C1 N1 . . 119.2(8) ?
    C1 C2 C3 . . 120.4(10) ?
    C1 C2 H2A . . 119.8 ?
    C3 C2 H2A . . 119.8 ?
    C4 C3 C2 . . 119.3(10) ?
    C4 C3 H3A . . 120.4 ?
    C2 C3 H3A . . 120.4 ?
    C5 C4 C3 . . 121.9(10) ?
    C5 C4 H4A . . 119.1 ?
    C3 C4 H4A . . 119.1 ?
    C4 C5 C6 . . 120.6(10) ?
    C4 C5 H5A . . 119.7 ?
    C6 C5 H5A . . 119.7 ?
    C1 C6 C5 . . 119.0(9) ?
    C1 C6 H6A . . 120.5 ?
    C5 C6 H6A . . 120.5 ?
    Si1 C7 H7A . . 109.5 ?
    Si1 C7 H7B . . 109.5 ?
    H7A C7 H7B . . 109.5 ?
    Si1 C7 H7C . . 109.5 ?
    H7A C7 H7C . . 109.5 ?
    H7B C7 H7C . . 109.5 ?
    Si1 C8 H8A . . 109.5 ?
    Si1 C8 H8B . . 109.5 ?
    H8A C8 H8B . . 109.5 ?
    Si1 C8 H8C . . 109.5 ?
    H8A C8 H8C . . 109.5 ?
    H8B C8 H8C . . 109.5 ?
    N2 C9 C10 . . 113.5(7) ?
    N2 C9 H9A . . 108.9 ?
    C10 C9 H9A . . 108.9 ?
    N2 C9 H9B . . 108.9 ?
    C10 C9 H9B . . 108.9 ?
    H9A C9 H9B . . 107.7 ?
    C9 C10 H10A . . 109.5 ?
    C9 C10 H10B . . 109.5 ?
    H10A C10 H10B . . 109.5 ?
    C9 C10 H10C . . 109.5 ?
    H10A C10 H10C . . 109.5 ?
    H10B C10 H10C . . 109.5 ?
    N2 C11 C12 . . 114.2(7) ?
    N2 C11 H11A . . 108.7 ?
    C12 C11 H11A . . 108.7 ?
    N2 C11 H11B . . 108.7 ?
    C12 C11 H11B . . 108.7 ?
    H11A C11 H11B . . 107.6 ?
    C11 C12 H12A . . 109.5 ?
    C11 C12 H12B . . 109.5 ?
    H12A C12 H12B . . 109.5 ?
    C11 C12 H12C . . 109.5 ?
    H12A C12 H12C . . 109.5 ?
    H12B C12 H12C . . 109.5 ?
_iucr_refine_instructions_details
;
TITL P in Pccn
CELL 0.71073  12.1800  15.6753  16.0235  90.000  90.000  90.000
ZERR   4.00   0.0010   0.0013   0.0013   0.000   0.000   0.000
LATT 1
SYMM 0.5-X, 0.5-Y, Z
SYMM -X, 0.5+Y, 0.5-Z
SYMM 0.5+X, -Y, 0.5-Z
SFAC C  H  N  Si Co Cl
UNIT 96 168 16 8 8 8
OMIT  -3.00  51.20
L.S. 4
ACTA
FMAP 2
PLAN 5
bond $H
SIZE 0.2 0.15 0.1
simu 0.003 $c
WGHT    0.094500   13.375400
FVAR       0.23163
CO1   5    0.559107    0.480165    0.436540    11.00000    0.03441    0.02717 =
         0.03048    0.00267    0.00430    0.00358
SI1   4    0.377617    0.559541    0.369696    11.00000    0.04500    0.02504 =
         0.03689    0.00074   -0.01084    0.00434
CL1   6    0.719742    0.489457    0.373973    11.00000    0.04705    0.07265 =
         0.06552    0.00511    0.02456    0.00291
N1    3    0.461208    0.583068    0.456289    11.00000    0.03951    0.02259 =
         0.03616    0.00056   -0.00577    0.00493
N2    3    0.419494    0.451109    0.352785    11.00000    0.04479    0.01793 =
         0.02814   -0.00234   -0.00358    0.00024
C1    1    0.486287    0.671398    0.468420    11.00000    0.06403    0.02429 =
         0.05332    0.00271   -0.02014    0.00112
C2    1    0.576995    0.708941    0.432977    11.00000    0.06904    0.03023 =
         0.06091    0.00628   -0.01949   -0.00430
AFIX  43
H2A   2    0.623008    0.677005    0.398783    11.00000   -1.20000
AFIX   0
C3    1    0.600649    0.795593    0.448184    11.00000    0.07669    0.03543 =
         0.06813    0.00716   -0.02200   -0.00628
AFIX  43
H3A   2    0.662686    0.820746    0.424959    11.00000   -1.20000
AFIX   0
C4    1    0.532237    0.841701    0.496853    11.00000    0.08186    0.03482 =
         0.06919    0.00206   -0.02526   -0.00106
AFIX  43
H4A   2    0.547381    0.899104    0.505947    11.00000   -1.20000
AFIX   0
C5    1    0.444286    0.807516    0.531957    11.00000    0.08058    0.03581 =
         0.06560   -0.00331   -0.02182    0.00700
AFIX  43
H5A   2    0.399657    0.840778    0.566001    11.00000   -1.20000
AFIX   0
C6    1    0.417503    0.720732    0.518152    11.00000    0.07217    0.02987 =
         0.05877   -0.00132   -0.02018    0.00540
AFIX  43
H6A   2    0.354879    0.697088    0.541977    11.00000   -1.20000
AFIX   0
C7    1    0.230566    0.572197    0.393950    11.00000    0.05844    0.07948 =
         0.10032   -0.02691   -0.02433    0.02665
AFIX  33
H7A   2    0.196323    0.606419    0.351628    11.00000   -1.50000
H7B   2    0.222628    0.599641    0.447169    11.00000   -1.50000
H7C   2    0.196169    0.517123    0.395683    11.00000   -1.50000
AFIX   0
C8    1    0.413625    0.627687    0.278788    11.00000    0.13905    0.03646 =
         0.04215    0.01005   -0.03469   -0.01441
AFIX  33
H8A   2    0.348370    0.654122    0.257333    11.00000   -1.50000
H8B   2    0.446508    0.593175    0.236070    11.00000   -1.50000
H8C   2    0.464592    0.670958    0.296010    11.00000   -1.50000
AFIX   0
C9    1    0.462135    0.431088    0.268041    11.00000    0.06027    0.04290 =
         0.03360    0.00053    0.00522   -0.00336
AFIX  23
H9A   2    0.515315    0.474247    0.252298    11.00000   -1.20000
H9B   2    0.401948    0.433792    0.228486    11.00000   -1.20000
AFIX   0
C10   1    0.515377    0.344687    0.262060    11.00000    0.07398    0.05089 =
         0.04557   -0.01057    0.00655    0.00443
AFIX  33
H10A  2    0.540721    0.335488    0.206048    11.00000   -1.50000
H10B  2    0.462903    0.301440    0.276499    11.00000   -1.50000
H10C  2    0.576477    0.342008    0.299816    11.00000   -1.50000
AFIX   0
C11   1    0.340575    0.385599    0.383930    11.00000    0.05552    0.03639 =
         0.04837    0.00578   -0.01164   -0.00849
AFIX  23
H11A  2    0.311895    0.404189    0.437396    11.00000   -1.20000
H11B  2    0.379973    0.332630    0.393021    11.00000   -1.20000
AFIX   0
C12   1    0.244090    0.368291    0.325112    11.00000    0.06188    0.04326 =
         0.06164    0.00665   -0.01691   -0.01418
AFIX  33
H12A  2    0.197127    0.325705    0.349183    11.00000   -1.50000
H12B  2    0.271401    0.348338    0.272410    11.00000   -1.50000
H12C  2    0.203229    0.419976    0.316852    11.00000   -1.50000
HKLF 4
REM  P in Pccn
REM R1 =  0.0716 for   1795 Fo > 4sig(Fo)  and  0.1272 for all   2885 data
REM    154 parameters refined using     48 restraints
END
WGHT      0.0889     20.1852
REM Highest difference peak  1.974,  deepest hole -0.507,  1-sigma level  0.153
Q1    1   0.5975  0.4775  0.4902  11.00000  0.05    1.97
Q2    1   0.6207  0.4812  0.3920  11.00000  0.05    1.01
Q3    1   0.5003  0.4820  0.4738  11.00000  0.05    0.92
Q4    1   0.4828  0.4671  0.3996  11.00000  0.05    0.79
Q5    1   0.7533  0.4886  0.4276  11.00000  0.05    0.78
;
data_global
_journal_date_recd_electronic     2011-11-26
_journal_date_accepted     2011-12-19
_journal_name_full     'Acta Crystallographica, Section E'
_journal_year     2012
_journal_volume     68
_journal_issue      1
_journal_page_first     m81
_journal_page_last     m81
_journal_paper_category     QM
_journal_paper_doi     10.1107/S1600536811054602
_journal_coeditor_code     JJ2112
_publ_contact_author_name     'Juan Chen'
_publ_contact_author_address
;
Department of Chemistry
Taiyuan Normal University
Taiyuan 030031
People's Republic of China
;
_publ_contact_author_email     sdbai@sxu.edu.cn
_publ_contact_author_fax     +86-351-7011743
_publ_contact_author_phone     +86-351-7011743
_publ_section_title
;\
Bis[\m-<i>N</i>-(diethylamino-\k<i>N</i>)dimethylsilylanilido-\k^2^<i>N</i>:\
<i>N</i>]bis[chloridocobalt(II)]
;
loop_
    _publ_author_name
    _publ_author_footnote
    _publ_author_address
    'Chen, Juan' .
;
Department of Chemistry
Taiyuan Teachers College
Taiyuan 030031
People's Republic of China
;
