# Supplementary material for: Bis[μ-N-(diethyl­amino-κN)dimethyl­silylanilido-κ2 N:N]bis­[chlorido­cobalt(II)]
Source: Acta Crystallogr Sect E Struct Rep Online. 2011 Dec 23;68(Pt 1):m81. doi: 10.1107/S1600536811054602 (PMC3254341; doi:10.1107/S1600536811054602)
Supplement: Supplementary file 2 [file e-68-00m81-Isup2.hkl]

# 
# h,k,l, Fc-squared, Fo-squared, sigma(Fo-squared) and status flag 
# 
data_I
_shelx_title ' P in Pccn' 
_shelx_refln_list_code          4 
_shelx_F_calc_maximum      313.52 
_exptl_crystal_F_000      1320.00 
_reflns_d_resolution_high  0.8225 
 
loop_ 
 _symmetry_equiv_pos_as_xyz 
 'x, y, z' 
 '-x+1/2, -y+1/2, z' 
 '-x, y+1/2, -z+1/2' 
 'x+1/2, -y, -z+1/2' 
 '-x, -y, -z' 
 'x-1/2, y-1/2, -z' 
 'x, -y-1/2, z-1/2' 
 '-x-1/2, y, z-1/2' 
 
_cell_length_a    12.1800 
_cell_length_b    15.6753 
_cell_length_c    16.0235 
_cell_angle_alpha  90.000 
_cell_angle_beta   90.000 
_cell_angle_gamma  90.000 
 
_shelx_F_squared_multiplier     1.000 
 
loop_ 
 _refln_index_h 
 _refln_index_k 
 _refln_index_l 
 _refln_F_squared_calc 
 _refln_F_squared_meas 
 _refln_F_squared_sigma 
 _refln_observed_status 
   2   0   0    73172.90    89578.12   3710.84 o 
   4   0   0     6194.87     6188.87    322.07 o 
   6   0   0    32029.62    34453.05   3627.72 o 
   8   0   0     4703.62     3907.56    363.82 o 
  10   0   0     3515.68     2955.98    250.04 o 
  12   0   0     1582.83     1579.17    135.95 o 
  14   0   0      569.14      702.74    198.59 o 
   1   1   0        1.92       18.27      6.82 o 
   3   1   0     4575.69     4655.85    286.13 o 
   5   1   0     1660.27     1465.00     96.02 o 
   7   1   0      226.91      188.24     32.34 o 
   9   1   0      125.57      151.70     53.60 o 
  11   1   0      135.59      279.38     64.22 o 
  13   1   0      155.46       51.86     73.32 o 
   0   2   0    96039.75   132104.73    728.68 o 
   2   2   0     2294.86     2667.03     81.81 o 
   4   2   0     3491.82     3864.49    193.34 o 
   6   2   0     9925.56     9623.32    181.57 o 
   8   2   0     4639.63     4358.18    180.41 o 
  10   2   0     3121.98     2902.02    147.94 o 
  12   2   0     2514.19     2710.37    156.46 o 
  14   2   0      660.32      536.84     90.32 o 
   1   3   0     8813.44    11410.09    374.68 o 
   3   3   0     5730.50     5765.26    274.17 o 
   5   3   0     1387.57     1210.40     99.20 o 
   7   3   0      413.35      590.59     35.26 o 
   9   3   0      431.86      499.71     67.45 o 
  11   3   0      346.05      453.17     75.57 o 
  13   3   0      872.83     1109.71    112.09 o 
   0   4   0    11317.86    14732.24    611.16 o 
   2   4   0      783.38      727.17     38.12 o 
   4   4   0       84.14      227.55     27.89 o 
   6   4   0    15010.62    15095.11    449.50 o 
   8   4   0     9487.13     8820.23    373.40 o 
  10   4   0      573.60      605.81     74.39 o 
  12   4   0      589.91      717.05     85.67 o 
  14   4   0     1244.66     1575.98    114.82 o 
   1   5   0    21019.01    25455.72   1599.17 o 
   3   5   0      188.33      167.74     32.06 o 
   5   5   0     1756.42     1750.34     48.81 o 
   7   5   0       93.34      136.20     39.73 o 
   9   5   0      804.66      674.37     74.01 o 
  11   5   0       60.40      125.22     62.54 o 
  13   5   0     1551.17     1675.18    103.01 o 
   0   6   0    25422.15    28897.23    345.93 o 
   2   6   0     3435.92     3518.66     77.92 o 
   4   6   0    10119.37    10810.99    271.08 o 
   6   6   0     1515.49     1489.56     72.99 o 
   8   6   0     3892.74     3231.47     90.02 o 
  10   6   0      425.74      295.98     62.97 o 
  12   6   0        1.72      -65.88     69.27 o 
  14   6   0      854.90     1149.47    186.07 o 
   1   7   0     7802.80     9810.16    153.61 o 
   3   7   0     1997.10     1499.05     82.65 o 
   5   7   0     3344.48     2871.59     76.78 o 
   7   7   0     1449.38     1245.20    152.67 o 
   9   7   0      247.70      416.68     65.66 o 
  11   7   0      293.91       60.80     61.53 o 
  13   7   0     1491.79     1521.57    110.82 o 
   0   8   0      312.00      889.06    123.76 o 
   2   8   0     4938.13     4898.94    124.88 o 
   4   8   0     5040.54     4526.21    358.79 o 
   6   8   0      856.67     1099.11     69.85 o 
   8   8   0     3447.02     3112.52     92.35 o 
  10   8   0      725.47      968.10     83.06 o 
  12   8   0      135.17      163.06     73.67 o 
   1   9   0     1831.64     1881.54     94.78 o 
   3   9   0     7201.06     6732.25    200.46 o 
   5   9   0     4995.97     5285.22    159.64 o 
   7   9   0     1202.65     1310.01     80.50 o 
   9   9   0     1117.61     1192.86     81.19 o 
  11   9   0      599.35      692.72    130.91 o 
  13   9   0     1152.40     1445.20    118.23 o 
   0  10   0      657.72      823.45    138.86 o 
   2  10   0      221.78      206.09     65.13 o 
   4  10   0     1089.50     1111.97    112.73 o 
   6  10   0      933.24     1187.97     93.46 o 
   8  10   0     2931.42     2315.79    109.80 o 
  10  10   0      200.67      234.07     70.60 o 
  12  10   0       24.94      -41.91     88.55 o 
   1  11   0      146.20      301.83     99.39 o 
   3  11   0     1964.01     2141.59    119.13 o 
   5  11   0    13305.35    10788.44    358.14 o 
   7  11   0     3465.78     2366.08    117.10 o 
   9  11   0      704.41     1044.56    125.79 o 
  11  11   0     1396.28     1480.95    150.97 o 
   0  12   0        1.54      -19.57    127.12 o 
   2  12   0       40.86      120.18    103.16 o 
   4  12   0     4858.21     4700.65    164.83 o 
   6  12   0      810.38      936.88    124.41 o 
   8  12   0        5.42       33.26     95.23 o 
  10  12   0        9.29     -142.75     95.17 o 
   1  13   0     1107.11     1391.45    148.08 o 
   3  13   0     1620.10     1525.33    123.51 o 
   5  13   0    13415.35    11962.46    249.54 o 
   7  13   0     2140.60     1895.41    133.18 o 
   9  13   0      262.04      129.24    118.73 o 
   0  14   0     1866.76     2055.46    245.84 o 
   2  14   0      139.06      233.76    127.02 o 
   4  14   0       66.48      -57.96    172.78 o 
   6  14   0      699.64      901.64    140.63 o 
   8  14   0      312.47      240.04    113.34 o 
  10  14   0       69.59     -199.53    147.24 o 
   1  15   0     1089.97     1378.72    335.12 o 
   3  15   0     1139.07     1639.34    174.83 o 
   5  15   0     4689.38     4454.80    190.51 o 
   7  15   0      887.03      706.74    138.96 o 
   9  15   0      288.46      114.37    214.44 o 
   0  16   0      103.25     -275.38    183.59 o 
   2  16   0     1369.55     1453.08    174.66 o 
   4  16   0      782.78      837.22    161.31 o 
   6  16   0        2.48      -56.35    112.72 o 
   8  16   0      944.14      947.02    156.89 o 
   1  17   0      995.10     1428.07    195.37 o 
   3  17   0     2135.94     2217.33    195.42 o 
   5  17   0     1931.24     2076.50    186.05 o 
   0  18   0       24.47     -273.99    182.66 o 
   2  18   0      290.64      145.22    160.45 o 
   4  18   0      648.29      576.55    172.42 o 
   1  19   0      818.38      656.05    194.18 o 
   1   1   1    98293.09   126041.61   2033.03 o 
   2   1   1     5025.83     6017.27    165.57 o 
   3   1   1      413.37      557.67     19.74 o 
   4   1   1     3156.77     3868.59    109.39 o 
   5   1   1     1704.73     1989.31     44.09 o 
   6   1   1    15089.25    15760.46    287.89 o 
   7   1   1    10304.17    10238.45    250.07 o 
   8   1   1     1064.03      897.57     44.15 o 
   9   1   1     2104.49     2012.04     78.36 o 
  10   1   1        2.06      -37.36     38.76 o 
  11   1   1     3100.53     2782.59     89.69 o 
  12   1   1     1312.21     1518.92     65.06 o 
  13   1   1       19.82      -86.82     62.20 o 
  14   1   1        2.34      -54.39     59.95 o 
   1   2   1     1587.76     1638.95     75.36 o 
   2   2   1     4810.51     5294.43    170.61 o 
   3   2   1     1589.12     1664.75     80.78 o 
   4   2   1     7404.99     8361.76    180.00 o 
   5   2   1     2887.69     3141.94     75.05 o 
   6   2   1      733.43      771.91     34.96 o 
   7   2   1      343.73      520.62     29.32 o 
   8   2   1      371.95      336.85     29.67 o 
   9   2   1      432.83      681.61     47.03 o 
  10   2   1      748.66      773.18     52.56 o 
  11   2   1        2.04       -0.90     42.21 o 
  12   2   1        5.48       -2.86     44.05 o 
  13   2   1      131.62       89.83     50.37 o 
  14   2   1      199.60      287.05     63.75 o 
   1   3   1    39273.01    52012.95   1157.78 o 
   2   3   1     3475.86     4298.18     96.51 o 
   3   3   1      971.04     1031.67     41.87 o 
   4   3   1      101.45      274.13     23.65 o 
   5   3   1      541.34      820.44     29.75 o 
   6   3   1     6396.53     6066.09    148.02 o 
   7   3   1    16051.97    15706.31    273.18 o 
   8   3   1      495.38      593.16     34.13 o 
   9   3   1     1857.99     1554.81    100.45 o 
  10   3   1        4.31        1.53     41.20 o 
  11   3   1     3351.65     3013.98     85.20 o 
  12   3   1     1012.43     1213.89     63.87 o 
  13   3   1       11.30       15.45     53.20 o 
  14   3   1       23.38      -83.63     55.75 o 
   1   4   1     1374.38     1588.43     50.33 o 
   2   4   1     5816.31     7109.71    132.81 o 
   3   4   1     1075.70     1116.62     30.23 o 
   4   4   1     6622.79     7079.16    187.99 o 
   5   4   1      632.19      692.65     30.28 o 
   6   4   1      714.13      725.34     31.20 o 
   7   4   1     4900.19     4531.68     99.17 o 
   8   4   1      245.29      190.25     29.79 o 
   9   4   1     1175.32     1180.24     53.65 o 
  10   4   1       54.68       25.56     39.97 o 
  11   4   1        3.18      -20.10     41.70 o 
  12   4   1      697.46      786.81     66.74 o 
  13   4   1      296.19      198.66     56.18 o 
  14   4   1     1008.34     1251.22     86.26 o 
   1   5   1     7897.28     9450.82    198.61 o 
   2   5   1    12264.83    14238.52    355.49 o 
   3   5   1     1127.75     1260.07     52.26 o 
   4   5   1     1385.49     1335.94     33.74 o 
   5   5   1       61.31       26.81     23.23 o 
   6   5   1     3274.85     2778.68     87.77 o 
   7   5   1    12231.59    11030.59    323.19 o 
   8   5   1      102.14       47.83     29.24 o 
   9   5   1      517.25      439.29     45.21 o 
  10   5   1       62.20       40.10     40.97 o 
  11   5   1      765.65      833.20     72.01 o 
  12   5   1      431.39      494.54     54.89 o 
  13   5   1      696.56      855.59     66.50 o 
  14   5   1       57.87      -22.83     61.65 o 
   1   6   1     3219.95     4307.69     86.49 o 
   2   6   1    12364.56    12854.25    436.68 o 
   3   6   1     1546.44     1711.97     43.83 o 
   4   6   1     1515.07     1567.25     48.68 o 
   5   6   1        8.59       33.47     25.92 o 
   6   6   1      159.35      197.37     30.32 o 
   7   6   1     5351.74     4363.78    110.28 o 
   8   6   1       26.92      -16.88     29.32 o 
   9   6   1      345.93      346.82     44.64 o 
  10   6   1        4.80      -11.22     39.81 o 
  11   6   1       36.48       56.08     44.49 o 
  12   6   1      562.10      664.64     57.52 o 
  13   6   1      116.64       -7.08     93.90 o 
  14   6   1      496.21      681.96     77.07 o 
   1   7   1      161.47       85.18     28.09 o 
   2   7   1     7441.99     8623.98    112.64 o 
   3   7   1       37.86      -24.28     30.29 o 
   4   7   1     1674.04     1836.80     51.58 o 
   5   7   1     1252.45     1012.61     41.11 o 
   6   7   1     1305.35     1154.03     47.79 o 
   7   7   1     5099.60     4250.30     86.38 o 
   8   7   1       56.71       39.15     36.27 o 
   9   7   1      495.62      486.96     47.72 o 
  10   7   1      787.98      865.33     54.19 o 
  11   7   1      444.18      440.76     53.01 o 
  12   7   1      102.42       71.09     49.88 o 
  13   7   1      424.51      362.30     63.18 o 
   1   8   1     4527.43     5569.92    121.71 o 
   2   8   1     4138.76     4298.21    121.15 o 
   3   8   1     1467.20     1295.68     51.75 o 
   4   8   1     3310.12     3498.41    100.97 o 
   5   8   1       77.83       24.45     33.11 o 
   6   8   1     6134.01     5226.68     81.63 o 
   7   8   1     2168.22     2137.90     50.95 o 
   8   8   1      222.33      163.75     38.15 o 
   9   8   1      194.41      270.75     44.38 o 
  10   8   1       98.41       49.00     43.46 o 
  11   8   1      115.87       55.92     46.13 o 
  12   8   1     1376.01     1454.32     70.09 o 
  13   8   1       30.07      -19.98     57.43 o 
   1   9   1     1146.39     1116.80     48.91 o 
   2   9   1     4761.64     3911.33     76.90 o 
   3   9   1      218.68      239.01     45.55 o 
   4   9   1      615.07      948.58     59.69 o 
   5   9   1      594.90      734.46     51.51 o 
   6   9   1       45.17       43.79     38.87 o 
   7   9   1     4942.03     4343.38     68.47 o 
   8   9   1      652.45      671.81     53.08 o 
   9   9   1     1254.38     1349.86     56.79 o 
  10   9   1      322.67      433.09     51.00 o 
  11   9   1      172.92      149.20     70.21 o 
  12   9   1      131.40      105.08     51.12 o 
  13   9   1      303.84      293.39     67.99 o 
   1  10   1     1894.98     1755.48     76.93 o 
   2  10   1     2262.31     2262.32     69.86 o 
   3  10   1      202.44      293.81     52.70 o 
   4  10   1     4450.16     4326.02     90.00 o 
   5  10   1       62.07       44.57     47.01 o 
   6  10   1     4810.31     3722.66     75.76 o 
   7  10   1      242.83      283.34     49.24 o 
   8  10   1      502.78      653.19     54.43 o 
   9  10   1       58.48       -3.53     44.35 o 
  10  10   1      784.42      781.94     73.27 o 
  11  10   1      221.21      175.48     59.80 o 
  12  10   1     1661.67     1646.58     81.89 o 
   1  11   1        1.30      -31.36     62.59 o 
   2  11   1     2024.07     1646.28    119.47 o 
   3  11   1      459.50      511.47     73.71 o 
   4  11   1       11.23       -3.33     62.60 o 
   5  11   1     1866.31     1696.50     84.55 o 
   6  11   1       46.60      -28.90     69.57 o 
   7  11   1      152.74       97.48     53.16 o 
   8  11   1      490.39      484.66     84.40 o 
   9  11   1        1.61      -81.41     54.27 o 
  10  11   1       32.28      -73.75     55.58 o 
  11  11   1       86.06      -87.76     61.00 o 
  12  11   1       72.82      -42.32     65.49 o 
   1  12   1     1481.20     1577.82     95.94 o 
   2  12   1      382.40      530.61     80.31 o 
   3  12   1      884.32      835.82     84.37 o 
   4  12   1     2869.78     2909.83    143.93 o 
   5  12   1      421.32      439.95     79.32 o 
   6  12   1     5769.85     5020.65    119.16 o 
   7  12   1      110.58       43.81     55.08 o 
   8  12   1       26.81       18.61     67.51 o 
   9  12   1        1.40     -106.21     70.81 o 
  10  12   1      513.95      590.06     84.96 o 
  11  12   1      291.18      343.31    186.68 o 
   1  13   1      192.69      199.30     78.46 o 
   2  13   1      158.83      150.77     75.88 o 
   3  13   1        9.68       57.42     63.47 o 
   4  13   1       42.82      -55.70     70.20 o 
   5  13   1        7.62       34.55     70.72 o 
   6  13   1       23.28       45.83     69.00 o 
   7  13   1      194.49      353.94    100.37 o 
   8  13   1      105.73     -116.78     77.86 o 
   9  13   1       66.80       45.84     94.19 o 
  10  13   1       14.45       -2.23     77.46 o 
   1  14   1     1852.22     1960.95    103.35 o 
   2  14   1     2258.99     2504.37    109.28 o 
   3  14   1       28.46       60.97     76.49 o 
   4  14   1     5820.39     5677.03    199.70 o 
   5  14   1       70.64      147.30     79.25 o 
   6  14   1     6965.62     5814.07    162.30 o 
   7  14   1      170.60       -4.52     72.38 o 
   8  14   1      137.36        4.39     77.15 o 
   9  14   1       22.89     -110.41     73.61 o 
  10  14   1      501.06      377.87     89.42 o 
   1  15   1      176.82      153.73     84.00 o 
   2  15   1      759.21      925.92    104.52 o 
   3  15   1      550.59      497.12     96.15 o 
   4  15   1      514.85      723.57    102.84 o 
   5  15   1       68.09      181.85     84.13 o 
   6  15   1      127.17       -7.49     80.63 o 
   7  15   1      140.30      127.38     81.65 o 
   8  15   1       44.24       11.35    100.40 o 
   9  15   1      268.41     -108.14     90.61 o 
   1  16   1      258.25      217.36    105.17 o 
   2  16   1     1429.15     1765.98    131.95 o 
   3  16   1       16.72     -115.21     81.42 o 
   4  16   1     1464.12     1842.85    134.01 o 
   5  16   1       38.70     -128.71    116.81 o 
   6  16   1     1187.36     1302.92    133.01 o 
   7  16   1       73.06       97.22    102.01 o 
   8  16   1        2.07      -49.74     80.42 o 
   1  17   1        9.46      -99.62     95.25 o 
   2  17   1     1062.76     1331.69    128.44 o 
   3  17   1      671.72      768.96    114.49 o 
   4  17   1      340.44      604.58    108.46 o 
   5  17   1       38.04      -42.97    224.10 o 
   6  17   1       68.14       43.39     95.97 o 
   1  18   1        1.93     -157.09    104.73 o 
   2  18   1      915.73     1173.66    143.84 o 
   3  18   1       28.96       60.89    107.83 o 
   4  18   1      877.94     1068.08    133.62 o 
   0   0   2    53050.66    59252.07    633.43 o 
   1   0   2      773.88      841.00     31.10 o 
   2   0   2    29201.65    33737.73   1021.05 o 
   3   0   2      862.63      793.71     43.19 o 
   4   0   2       41.38       57.17     25.60 o 
   5   0   2    22875.58    22272.44    926.31 o 
   6   0   2     4523.03     4601.69    152.09 o 
   7   0   2     3425.80     3327.26    118.55 o 
   8   0   2     7443.15     6811.28    234.77 o 
   9   0   2     3128.47     3192.02    213.55 o 
  10   0   2     2361.90     2008.56    132.49 o 
  11   0   2     1148.42     1442.94     87.28 o 
  12   0   2       76.29      -67.18     64.67 o 
  13   0   2     1774.10     1807.87    113.50 o 
  14   0   2      133.34       75.22    105.11 o 
   0   1   2      216.48      418.08     14.43 o 
   1   1   2      261.54      281.74     12.62 o 
   2   1   2     1229.99     1033.54     31.37 o 
   3   1   2      352.60      547.08     25.08 o 
   4   1   2      934.57      954.76     23.83 o 
   5   1   2     1965.14     2375.83     62.19 o 
   6   1   2        4.20       38.51     21.27 o 
   7   1   2      158.60      413.45     29.09 o 
   8   1   2      735.01      786.68     40.58 o 
   9   1   2       45.20      123.32     39.61 o 
  10   1   2      242.61      242.32     44.28 o 
  11   1   2       90.97       25.28     41.82 o 
  12   1   2       86.14       37.13     46.94 o 
  13   1   2       30.52      -83.65     74.64 o 
  14   1   2       16.62     -104.59     69.73 o 
   0   2   2      307.54      379.56     22.07 o 
   1   2   2      485.11      628.00     16.49 o 
   2   2   2       19.81       42.57     12.96 o 
   3   2   2     7993.73    10233.35    142.13 o 
   4   2   2     1734.03     1849.99     43.15 o 
   5   2   2    17487.00    17379.46    445.62 o 
   6   2   2      538.52      761.43     29.75 o 
   7   2   2     4204.96     3862.35    108.09 o 
   8   2   2     2736.68     2445.45     53.16 o 
   9   2   2      350.25      353.14     43.95 o 
  10   2   2     2467.95     2351.58     76.46 o 
  11   2   2      853.56      976.61     57.44 o 
  12   2   2      119.64      148.28     49.15 o 
  13   2   2     1503.28     1566.31     72.20 o 
  14   2   2       85.86      -91.98     61.32 o 
   0   3   2     1414.64     1625.98     86.47 o 
   1   3   2     1482.23     1574.51     57.56 o 
   2   3   2      679.61      639.43     42.44 o 
   3   3   2      810.92      929.92     26.93 o 
   4   3   2     1064.55      844.85     27.83 o 
   5   3   2     4634.99     5026.13    131.45 o 
   6   3   2      538.52      641.25     31.44 o 
   7   3   2      606.41      817.15     35.37 o 
   8   3   2     4765.00     4113.60    127.71 o 
   9   3   2      131.04      164.59     38.99 o 
  10   3   2      231.50      386.54     46.74 o 
  11   3   2       87.51       53.23     43.26 o 
  12   3   2      539.36      607.08     61.40 o 
  13   3   2       98.57       -4.53     56.09 o 
  14   3   2      155.95      177.24     67.03 o 
   0   4   2    33053.18    46725.23    400.66 o 
   1   4   2    44884.05    55962.15   1567.42 o 
   2   4   2     5223.71     5972.96    102.05 o 
   3   4   2      188.14      233.37     21.60 o 
   4   4   2      157.89      335.58     25.00 o 
   5   4   2    17437.69    18110.88    254.16 o 
   6   4   2     7643.67     8328.85    196.28 o 
   7   4   2      494.67      576.89     34.00 o 
   8   4   2     2755.67     2412.08     90.24 o 
   9   4   2       25.30      -20.21     37.69 o 
  10   4   2     1069.01     1193.68     59.03 o 
  11   4   2      652.47      707.68     53.39 o 
  12   4   2       21.18      -36.00     58.11 o 
  13   4   2     1049.78     1216.43     84.00 o 
  14   4   2      145.36      -69.41     61.74 o 
   0   5   2       86.83      137.95     38.41 o 
   1   5   2     2590.87     3079.07     50.65 o 
   2   5   2     6811.38     7776.79    101.82 o 
   3   5   2    17132.65    20633.45    384.01 o 
   4   5   2     2889.62     2674.71    138.36 o 
   5   5   2     7708.37     7877.60    215.00 o 
   6   5   2     1231.12     1380.54     36.23 o 
   7   5   2     2405.90     1718.74     41.89 o 
   8   5   2     7593.78     6899.21    127.41 o 
   9   5   2        2.35      -21.63     36.73 o 
  10   5   2      154.54      137.76     40.54 o 
  11   5   2      223.98      325.28     48.64 o 
  12   5   2      124.72      146.85     49.80 o 
  13   5   2      235.63      221.29     58.78 o 
  14   5   2      245.82      200.71     70.38 o 
   0   6   2     7588.09     9994.50    149.48 o 
   1   6   2    27613.43    31846.43    313.61 o 
   2   6   2     6652.85     6565.07    240.05 o 
   3   6   2     3102.30     3330.87     83.65 o 
   4   6   2        8.73       19.19     24.68 o 
   5   6   2     7568.67     7220.58    168.34 o 
   6   6   2      988.99     1066.23     44.79 o 
   7   6   2        7.13       11.66     28.86 o 
   8   6   2     1538.16     1240.56     42.16 o 
   9   6   2       11.34       15.50     38.07 o 
  10   6   2      686.49      681.87     52.14 o 
  11   6   2       12.48      -62.87     42.72 o 
  12   6   2       16.79      -36.07     48.51 o 
  13   6   2     1211.66     1341.41     79.20 o 
   0   7   2     5695.53     5869.24    127.39 o 
   1   7   2      677.74     1143.46     42.54 o 
   2   7   2     3380.63     4053.71     69.49 o 
   3   7   2     4857.51     5048.16     98.13 o 
   4   7   2     2705.49     2606.46     75.49 o 
   5   7   2     3189.35     2643.30     58.67 o 
   6   7   2     4073.15     3634.94     60.98 o 
   7   7   2      766.06      837.49     44.53 o 
   8   7   2     4914.77     4293.11     99.14 o 
   9   7   2      149.91       64.71     41.90 o 
  10   7   2      541.71      699.52     53.21 o 
  11   7   2      695.37      564.16     54.14 o 
  12   7   2       33.57      -62.06     60.20 o 
  13   7   2      427.05      145.46     62.16 o 
   0   8   2       35.45      134.52     46.45 o 
   1   8   2     7997.87     9183.34    157.65 o 
   2   8   2      408.16      323.20     37.93 o 
   3   8   2     2283.61     2104.85     79.77 o 
   4   8   2       50.96       94.01     30.44 o 
   5   8   2     2308.56     2267.38     53.76 o 
   6   8   2      163.75      248.59     38.30 o 
   7   8   2      296.54      349.78     41.39 o 
   8   8   2      794.90      894.74     49.05 o 
   9   8   2       11.99      -38.73     35.71 o 
  10   8   2      274.71      259.53     48.73 o 
  11   8   2      218.17      156.56     49.48 o 
  12   8   2       10.75      -59.07     54.20 o 
  13   8   2      947.33     1000.15     82.00 o 
   0   9   2    27390.37    28401.19    333.28 o 
   1   9   2      468.81      764.21     50.32 o 
   2   9   2      908.85     1145.23     54.31 o 
   3   9   2      842.23     1141.52     63.22 o 
   4   9   2      515.85      597.28     46.59 o 
   5   9   2      877.86     1075.05     51.79 o 
   6   9   2     3783.63     3384.99     91.15 o 
   7   9   2       80.22       59.72     41.82 o 
   8   9   2      886.63     1091.76     54.65 o 
   9   9   2      475.52      551.70     48.36 o 
  10   9   2      736.78      915.05     62.03 o 
  11   9   2      997.19     1121.97     69.74 o 
  12   9   2      136.17      127.04     61.57 o 
   0  10   2     7581.59     6917.06    301.43 o 
   1  10   2     7566.69     7579.64    138.45 o 
   2  10   2     1680.04     1672.87     66.78 o 
   3  10   2     2999.63     2400.02     73.13 o 
   4  10   2       55.87       28.10     46.44 o 
   5  10   2      882.36     1072.49     59.43 o 
   6  10   2     1094.23     1184.14     55.70 o 
   7  10   2     1422.97     1483.24     65.15 o 
   8  10   2      300.86      252.80     47.68 o 
   9  10   2       51.60       16.39     43.27 o 
  10  10   2       79.17       54.85     51.47 o 
  11  10   2       22.69      -13.62     54.71 o 
  12  10   2       12.76     -128.38    100.68 o 
   0  11   2    19250.85    19459.07    652.22 o 
   1  11   2      215.53      369.14     58.18 o 
   2  11   2      261.08      193.59     56.57 o 
   3  11   2     1922.76     1963.57     74.17 o 
   4  11   2        2.16      -28.11     50.04 o 
   5  11   2     2191.46     1899.74     80.64 o 
   6  11   2      711.81     1015.57     74.60 o 
   7  11   2      503.89      417.73     60.08 o 
   8  11   2      233.19      197.40     47.63 o 
   9  11   2       11.17       19.34     51.91 o 
  10  11   2      842.11      982.84     86.62 o 
  11  11   2      496.34      516.04     69.18 o 
   0  12   2      393.66      619.05    116.73 o 
   1  12   2     1094.60     1307.73    101.76 o 
   2  12   2      132.88      314.70     62.62 o 
   3  12   2      135.03      230.39     62.32 o 
   4  12   2      395.55      593.48     68.99 o 
   5  12   2        7.85       27.12     53.25 o 
   6  12   2        5.89      -78.72     52.48 o 
   7  12   2      153.48      -12.33     65.86 o 
   8  12   2        4.43      -14.80     68.06 o 
   9  12   2        7.58      -33.08     66.05 o 
  10  12   2       61.59      -93.02     62.02 o 
  11  12   2       22.62        3.58     67.79 o 
   0  13   2    10940.70    10510.00    239.80 o 
   1  13   2      379.48      485.47     85.60 o 
   2  13   2      492.46      579.05     86.46 o 
   3  13   2     3650.12     3426.30    142.16 o 
   4  13   2      946.47     1036.10     96.64 o 
   5  13   2     1685.39     1688.66     92.29 o 
   6  13   2      973.56     1172.00     99.21 o 
   7  13   2      345.64      358.31    124.45 o 
   8  13   2      234.65      130.46     72.40 o 
   9  13   2       27.43     -131.15     87.43 o 
  10  13   2      176.58      123.82     78.40 o 
   0  14   2       72.52       14.84    116.52 o 
   1  14   2        1.20      108.61     79.16 o 
   2  14   2       63.06       14.61     76.99 o 
   3  14   2      169.82      308.71     84.99 o 
   4  14   2      283.31      287.60     82.53 o 
   5  14   2        2.70      -68.10     71.55 o 
   6  14   2      176.55       68.31     77.08 o 
   7  14   2        7.71       56.50     83.05 o 
   8  14   2       12.93      -95.02     85.60 o 
   9  14   2      216.65       22.50     75.76 o 
   0  15   2     2328.67     2487.46    162.12 o 
   1  15   2      263.33      416.75     93.93 o 
   2  15   2      157.90       78.44     83.21 o 
   3  15   2     1328.12     1767.07    118.99 o 
   4  15   2        0.35      -65.08     68.22 o 
   5  15   2     1029.29     1212.39    111.82 o 
   6  15   2      249.76      192.30     83.68 o 
   7  15   2      152.43      -83.58     89.37 o 
   8  15   2       75.37        1.14     80.90 o 
   9  15   2       27.91       11.92    112.02 o 
   0  16   2     1571.81     2188.04    199.09 o 
   1  16   2      845.20     1028.97    118.19 o 
   2  16   2      517.27      723.95    111.63 o 
   3  16   2     1673.17     1979.57    129.14 o 
   4  16   2        0.20     -116.70     77.80 o 
   5  16   2        4.39     -124.25     82.83 o 
   6  16   2      261.50      243.64     95.93 o 
   7  16   2      110.69       -6.99     83.79 o 
   0  17   2      815.07      923.73    172.69 o 
   1  17   2      163.01       65.31    137.23 o 
   2  17   2       62.69     -125.54    112.83 o 
   3  17   2      528.34      997.02    120.82 o 
   4  17   2      281.15       19.20    125.93 o 
   5  17   2     1212.31     1515.52    129.53 o 
   6  17   2      131.69        6.14     81.45 o 
   0  18   2      307.90      391.58    167.26 o 
   1  18   2      465.27      449.61    118.35 o 
   2  18   2      274.99      212.32    112.46 o 
   3  18   2     1587.12     1887.63    151.62 o 
   4  18   2        0.05     -136.68    124.26 o 
   1   1   3     3478.96     3585.98     78.97 o 
   2   1   3     6539.55     6323.06    144.53 o 
   3   1   3    10356.63    11580.89    232.61 o 
   4   1   3     9667.39     8499.69    131.43 o 
   5   1   3      127.73      157.47     18.71 o 
   6   1   3    28518.78    26502.41    439.58 o 
   7   1   3      122.86       78.04     25.88 o 
   8   1   3     1220.61     1345.41     40.98 o 
   9   1   3     4857.49     4327.80    120.49 o 
  10   1   3      645.28      775.68     52.09 o 
  11   1   3       27.95      -34.30     41.53 o 
  12   1   3     4320.44     3884.54    144.47 o 
  13   1   3        8.61      -89.98     59.99 o 
  14   1   3      226.50      214.69     68.68 o 
   1   2   3     2039.74     1978.78     32.76 o 
   2   2   3      321.66      497.65     21.28 o 
   3   2   3     8031.35     8493.76    132.97 o 
   4   2   3     3036.83     3183.18     56.92 o 
   5   2   3      285.93      492.12     25.45 o 
   6   2   3     2739.06     2605.75     75.65 o 
   7   2   3     2506.89     2410.60     71.69 o 
   8   2   3      973.65      951.42     40.09 o 
   9   2   3      638.63      614.86     47.64 o 
  10   2   3      271.01      392.90     47.74 o 
  11   2   3        0.41      -61.43     40.96 o 
  12   2   3        3.02      -75.38     50.25 o 
  13   2   3      254.03      218.16     61.05 o 
  14   2   3       74.90       57.88     63.40 o 
   1   3   3     2450.64     2711.67     63.57 o 
   2   3   3    13123.82    14041.06    169.80 o 
   3   3   3     5991.78     5772.07    129.37 o 
   4   3   3     7933.37     8236.88    191.23 o 
   5   3   3     1621.41     1916.37     40.59 o 
   6   3   3    21007.48    20437.02    467.47 o 
   7   3   3        1.67       27.05     25.60 o 
   8   3   3       11.65       69.24     30.16 o 
   9   3   3     4701.61     4158.57    106.42 o 
  10   3   3       56.93       15.13     41.58 o 
  11   3   3        0.87       12.42     41.83 o 
  12   3   3     2549.84     2311.07     97.24 o 
  13   3   3       26.07        5.47     59.22 o 
  14   3   3      205.58      242.89     67.39 o 
   1   4   3     2935.52     3195.12     72.55 o 
   2   4   3      430.83      282.67     22.10 o 
   3   4   3     2881.16     2439.60     43.44 o 
   4   4   3     3597.17     3719.58     70.07 o 
   5   4   3     1492.83     1534.74     33.18 o 
   6   4   3     4678.02     3908.55     91.57 o 
   7   4   3     6135.47     5306.62     57.63 o 
   8   4   3      273.63      271.35     33.11 o 
   9   4   3     1274.55     1249.00     59.96 o 
  10   4   3     1624.43     1626.35     57.05 o 
  11   4   3        9.89      -62.35     41.56 o 
  12   4   3      327.92      247.69     55.15 o 
  13   4   3      671.01      814.18     97.34 o 
  14   4   3        5.88       15.44     71.11 o 
   1   5   3     1543.16     2043.14     37.56 o 
   2   5   3    12470.11    14139.16    197.83 o 
   3   5   3      463.24      786.07     42.90 o 
   4   5   3     3581.04     3671.26     95.48 o 
   5   5   3     3908.53     3678.21     69.20 o 
   6   5   3     7355.48     7228.18    120.37 o 
   7   5   3      372.75      569.37     36.77 o 
   8   5   3       17.55      -12.67     30.98 o 
   9   5   3     1379.07     1313.12     50.24 o 
  10   5   3      157.04      234.87     42.53 o 
  11   5   3      171.15      166.80     46.09 o 
  12   5   3     2116.24     1916.17     72.70 o 
  13   5   3        0.01     -111.04     76.54 o 
  14   5   3      295.08      215.81    106.56 o 
   1   6   3     1224.06     1134.54     39.57 o 
   2   6   3      208.93      361.35     23.56 o 
   3   6   3     2166.88     1933.00     59.61 o 
   4   6   3     5151.68     5591.19    142.68 o 
   5   6   3      132.79      130.36     29.49 o 
   6   6   3      944.28      988.99     43.66 o 
   7   6   3     5243.66     4665.14     84.86 o 
   8   6   3      145.98      113.41     33.10 o 
   9   6   3      855.70     1073.50     50.63 o 
  10   6   3     1267.28     1352.56     59.08 o 
  11   6   3      261.06      408.64     55.25 o 
  12   6   3       69.26       -5.77     55.39 o 
  13   6   3       69.06       50.22     62.77 o 
   1   7   3      716.78      898.84     44.44 o 
   2   7   3     9547.07    10028.53    106.45 o 
   3   7   3        6.33        6.05     21.72 o 
   4   7   3     2614.31     2337.21     96.23 o 
   5   7   3     4172.64     3956.14     78.12 o 
   6   7   3      926.59     1063.53     49.61 o 
   7   7   3      392.50      450.10     39.52 o 
   8   7   3      368.48      477.43     40.56 o 
   9   7   3      142.30      170.92     39.70 o 
  10   7   3       17.48       20.02     42.07 o 
  11   7   3        5.96      -67.46     44.98 o 
  12   7   3      887.02      827.06     69.36 o 
  13   7   3       77.02      -78.47     63.18 o 
   1   8   3     8113.26     8051.78    113.57 o 
   2   8   3        5.90       66.30     33.39 o 
   3   8   3     1974.69     2152.45     80.46 o 
   4   8   3     2449.79     2430.02     64.55 o 
   5   8   3      517.97      733.85     45.89 o 
   6   8   3      408.34      354.58     42.49 o 
   7   8   3     7287.48     6620.31    133.20 o 
   8   8   3      202.63      105.07     38.28 o 
   9   8   3     3184.57     2972.66     88.63 o 
  10   8   3      378.51      426.21     54.76 o 
  11   8   3     1135.11     1249.81     76.91 o 
  12   8   3       67.87     -101.10     67.40 o 
  13   8   3        0.40     -109.23     72.82 o 
   1   9   3     5210.57     5076.82    106.80 o 
   2   9   3     6432.10     6426.01    101.48 o 
   3   9   3       75.54       74.54     31.83 o 
   4   9   3     3415.64     3295.22     62.59 o 
   5   9   3     4481.01     4233.74    142.56 o 
   6   9   3      429.77      643.41     48.95 o 
   7   9   3        4.73      -18.79     39.38 o 
   8   9   3      452.20      516.75     45.65 o 
   9   9   3       89.10       80.18     43.91 o 
  10   9   3       32.04      -29.51     50.58 o 
  11   9   3        2.58       -4.46     67.62 o 
  12   9   3      368.08      274.66     93.99 o 
   1  10   3    23252.49    23914.15    226.13 o 
   2  10   3     1613.25     1717.35     63.16 o 
   3  10   3     1528.82     1452.98     59.44 o 
   4  10   3     1296.87     1238.40     72.40 o 
   5  10   3      359.53      337.35     49.69 o 
   6  10   3      618.94      737.71     59.56 o 
   7  10   3     2313.60     1926.37     66.35 o 
   8  10   3        0.85        3.99     45.12 o 
   9  10   3     1491.22     1363.32     76.33 o 
  10  10   3      446.78      544.56     65.02 o 
  11  10   3     1022.71     1192.90     88.09 o 
  12  10   3       66.76       19.14     65.66 o 
   1  11   3     1367.98     1318.20     59.42 o 
   2  11   3      381.96      459.97     54.84 o 
   3  11   3       43.47      -19.95     51.23 o 
   4  11   3       66.30       21.40     49.12 o 
   5  11   3      599.25      589.32     64.17 o 
   6  11   3       12.24       23.29     51.08 o 
   7  11   3      312.79      388.99     55.07 o 
   8  11   3      204.32      226.34     53.49 o 
   9  11   3       11.71      -20.89     45.55 o 
  10  11   3       47.96       98.94     64.84 o 
  11  11   3        3.15      -72.93    106.24 o 
   1  12   3    10372.42     9811.13    124.50 o 
   2  12   3     1162.57     1577.39     83.63 o 
   3  12   3      145.63      133.96     59.50 o 
   4  12   3      386.05      595.44     69.94 o 
   5  12   3      313.05      409.75     64.10 o 
   6  12   3      761.31      896.83     71.80 o 
   7  12   3     1218.23     1347.59     77.48 o 
   8  12   3      143.39      171.56     61.78 o 
   9  12   3      930.20     1232.52     70.60 o 
  10  12   3        2.99      -91.89     61.26 o 
  11  12   3      951.97     1093.42    106.19 o 
   1  13   3      297.18      225.17     66.38 o 
   2  13   3       55.77       -4.70     51.29 o 
   3  13   3       14.36       20.15     62.26 o 
   4  13   3      265.76      366.82     66.23 o 
   5  13   3      360.60      379.63     99.63 o 
   6  13   3        2.45      -17.81     58.01 o 
   7  13   3       29.96      -85.08     57.42 o 
   8  13   3      164.32     -121.02     80.68 o 
   9  13   3      236.10      184.41     79.63 o 
  10  13   3        5.88     -106.52     80.35 o 
   1  14   3     2878.99     2754.85    135.10 o 
   2  14   3     1468.89     1704.83    102.12 o 
   3  14   3       12.96      -73.47     59.25 o 
   4  14   3     1788.80     1700.68     82.47 o 
   5  14   3      550.81      750.68     78.55 o 
   6  14   3       31.46        0.47     74.95 o 
   7  14   3     1684.22     1741.22    102.00 o 
   8  14   3      267.30      184.53     80.20 o 
   9  14   3      669.91      654.06     94.03 o 
   1  15   3      989.80     1346.56    118.62 o 
   2  15   3      281.87      307.09     96.27 o 
   3  15   3       44.79      196.44    143.66 o 
   4  15   3      232.98      236.84     91.93 o 
   5  15   3      181.57       42.28     81.11 o 
   6  15   3      143.72      221.74     91.97 o 
   7  15   3        0.24       33.38     77.56 o 
   8  15   3       18.13      -38.29    150.23 o 
   1  16   3     1232.96     1367.90    124.36 o 
   2  16   3       29.71      125.86     92.98 o 
   3  16   3       77.48       88.71     92.75 o 
   4  16   3      210.18       99.08    122.49 o 
   5  16   3       67.61      -69.10    100.44 o 
   6  16   3        0.87       64.19    101.59 o 
   7  16   3      574.38      566.25    101.88 o 
   1  17   3      623.77      640.72    116.43 o 
   2  17   3      834.09     1038.02    123.25 o 
   3  17   3      166.29      224.57    102.56 o 
   4  17   3      285.47       99.36     93.51 o 
   5  17   3      292.22      391.02    103.94 o 
   6  17   3       12.04      -30.93    112.31 o 
   1  18   3      646.21      499.48    121.45 o 
   2  18   3       72.23       54.50    129.99 o 
   3  18   3      133.73      -35.16    101.67 o 
   4  18   3       45.60     -144.37    106.37 o 
   0   0   4     3397.17     3487.25    114.72 o 
   1   0   4    26447.91    28648.10    430.41 o 
   2   0   4    93760.64    97368.13   1193.55 o 
   3   0   4    58390.26    63875.69   1835.23 o 
   4   0   4     5331.48     4679.92    206.79 o 
   5   0   4    27045.26    26228.21    394.11 o 
   6   0   4     2199.57     1822.00     51.06 o 
   7   0   4        8.92       23.96     38.33 o 
   8   0   4     2255.00     1816.85     62.95 o 
   9   0   4     1094.21     1320.12     76.47 o 
  10   0   4      151.17       60.55     65.61 o 
  11   0   4     4222.42     4105.59    194.37 o 
  12   0   4      513.39      693.49    245.21 o 
  13   0   4     1234.38     1387.14    205.10 o 
  14   0   4      254.68      126.09     99.37 o 
   0   1   4     5530.99     5392.49    163.92 o 
   1   1   4      722.59      630.19     21.51 o 
   2   1   4        0.48        0.87     17.97 o 
   3   1   4     2730.91     3148.56     82.73 o 
   4   1   4     1585.85     1660.92     42.55 o 
   5   1   4      227.78      204.71     18.99 o 
   6   1   4        6.81        7.08     19.45 o 
   7   1   4      338.21      411.46     31.43 o 
   8   1   4      421.18      412.52     35.93 o 
   9   1   4      134.38      137.41     39.24 o 
  10   1   4       54.54       46.33     41.13 o 
  11   1   4      197.21      146.23     53.81 o 
  12   1   4       24.46      -18.47     55.81 o 
  13   1   4       57.86      -25.93     59.69 o 
  14   1   4       10.78      -42.41     78.14 o 
   0   2   4    72338.07    79507.72   2032.29 o 
   1   2   4       25.26       65.95     18.50 o 
   2   2   4     2938.61     3051.52     54.64 o 
   3   2   4     9277.58     8849.07    195.85 o 
   4   2   4      168.82      196.48     18.92 o 
   5   2   4    11228.13    10783.49    195.96 o 
   6   2   4     2576.55     2391.89     47.51 o 
   7   2   4     2305.92     2134.69     57.48 o 
   8   2   4      573.16      609.05     37.88 o 
   9   2   4       14.98       -8.98     34.40 o 
  10   2   4      257.62      296.57     46.08 o 
  11   2   4     2134.29     1871.06     76.85 o 
  12   2   4      404.36      448.91     73.41 o 
  13   2   4     1217.66     1262.69     85.89 o 
  14   2   4      239.36      225.55     70.73 o 
   0   3   4      220.44      255.76     33.28 o 
   1   3   4     4392.57     4738.76    101.40 o 
   2   3   4     1374.53     1421.17     33.15 o 
   3   3   4      138.68       63.61     18.17 o 
   4   3   4     3163.17     2795.73     64.55 o 
   5   3   4        1.01       -4.71     19.32 o 
   6   3   4      402.31      359.77     24.50 o 
   7   3   4     1295.78     1199.40     35.59 o 
   8   3   4      599.03      618.27     38.44 o 
   9   3   4      510.07      528.80     42.67 o 
  10   3   4       30.36       15.53     41.77 o 
  11   3   4      655.86      618.09     65.10 o 
  12   3   4        0.21      -66.13     55.96 o 
  13   3   4      177.23      238.95     65.09 o 
  14   3   4       42.14       -7.48     64.42 o 
   0   4   4    15196.45    16247.29    533.18 o 
   1   4   4     2144.02     2802.91     55.91 o 
   2   4   4       21.21      172.23     21.66 o 
   3   4   4    27935.29    32173.58    380.37 o 
   4   4   4     5544.52     5454.39    110.14 o 
   5   4   4    12520.16    12586.61    263.15 o 
   6   4   4      299.49      297.18     28.02 o 
   7   4   4     2900.37     2615.61     75.37 o 
   8   4   4        7.18      -25.55     29.66 o 
   9   4   4      208.78      180.07     38.43 o 
  10   4   4      165.61      125.77     49.19 o 
  11   4   4     1670.38     1536.81     66.13 o 
  12   4   4      515.48      408.78     64.84 o 
  13   4   4      928.83     1021.93     78.02 o 
  14   4   4       98.76      -94.23     62.82 o 
   0   5   4     4260.35     4804.04     85.55 o 
   1   5   4     9275.82     9819.67    141.68 o 
   2   5   4     1340.45     1334.54     35.01 o 
   3   5   4       11.66       -2.14     20.86 o 
   4   5   4      596.59      886.51     33.12 o 
   5   5   4      644.29      761.10     33.23 o 
   6   5   4      782.07      941.93     37.87 o 
   7   5   4      568.86      524.84     39.84 o 
   8   5   4      518.40      740.42     41.70 o 
   9   5   4     1378.80     1419.96     51.38 o 
  10   5   4      874.57     1057.67     64.65 o 
  11   5   4      719.90      823.30     63.30 o 
  12   5   4       11.47       19.68     56.97 o 
  13   5   4      140.70      130.46     78.80 o 
   0   6   4      660.15     1036.98     57.90 o 
   1   6   4     3850.91     4072.11     90.92 o 
   2   6   4     4480.25     4902.35    106.96 o 
   3   6   4     7564.93     7684.10    242.97 o 
   4   6   4     1701.12     1436.29     38.19 o 
   5   6   4     9948.31     8674.36     89.25 o 
   6   6   4      743.31      898.79     43.20 o 
   7   6   4     1346.15     1167.47     46.11 o 
   8   6   4     1112.31     1100.38     46.10 o 
   9   6   4        1.85      -30.17     34.50 o 
  10   6   4        3.38       -1.52     48.17 o 
  11   6   4     1569.17     1623.31     73.37 o 
  12   6   4       75.11        2.65     57.79 o 
  13   6   4      700.69      804.81     79.46 o 
   0   7   4     6006.84     5743.04    356.52 o 
   1   7   4     3027.32     3351.11     84.55 o 
   2   7   4     3768.77     3217.20     65.16 o 
   3   7   4       43.66       78.67     26.05 o 
   4   7   4      419.50      270.19     31.71 o 
   5   7   4      242.68      330.25     34.84 o 
   6   7   4     2240.21     1967.36     50.15 o 
   7   7   4       64.26        5.85     34.27 o 
   8   7   4     2650.84     2253.33     53.07 o 
   9   7   4      154.57      132.67     39.84 o 
  10   7   4     2607.38     2260.53    128.33 o 
  11   7   4       98.35       39.30     54.93 o 
  12   7   4      280.96      409.35     85.66 o 
  13   7   4      149.54      313.36    172.88 o 
   0   8   4       78.38      -44.47     49.60 o 
   1   8   4      451.94      608.15     46.64 o 
   2   8   4      478.89      598.95     43.94 o 
   3   8   4      212.34      263.25     30.66 o 
   4   8   4     8273.71     7827.04    127.09 o 
   5   8   4     3916.08     3818.17    107.07 o 
   6   8   4      303.71      427.08     44.20 o 
   7   8   4      284.99      426.45     43.20 o 
   8   8   4      830.78      907.57     49.88 o 
   9   8   4       53.63       47.83     42.73 o 
  10   8   4      122.96       94.37     60.26 o 
  11   8   4      620.43      717.71     76.36 o 
  12   8   4        2.42      -63.28     70.02 o 
  13   8   4      220.53      133.35     86.08 o 
   0   9   4    16529.24    15943.56    634.16 o 
   1   9   4        3.28      -18.54     38.04 o 
   2   9   4    10805.16    11192.45    216.97 o 
   3   9   4      477.26      814.18     53.62 o 
   4   9   4        4.56       12.88     37.50 o 
   5   9   4      241.60      190.15     44.23 o 
   6   9   4     1937.99     1817.91     72.56 o 
   7   9   4      378.47      401.85     47.89 o 
   8   9   4     3573.63     3252.39    116.29 o 
   9   9   4        7.35      -13.21     43.04 o 
  10   9   4     1415.02     1490.89    112.88 o 
  11   9   4       15.49     -100.32     83.66 o 
  12   9   4      174.72       72.96     79.94 o 
   0  10   4      107.65      175.09     66.53 o 
   1  10   4      124.06      259.32     49.11 o 
   2  10   4      722.85      777.04     58.03 o 
   3  10   4     1471.49     1360.90     62.42 o 
   4  10   4     4777.52     4625.95    102.74 o 
   5  10   4      698.58      946.59     60.11 o 
   6  10   4      414.45      490.42     59.57 o 
   7  10   4       16.25      -50.95     45.11 o 
   8  10   4      104.05       99.56     42.09 o 
   9  10   4      143.74      132.66     47.33 o 
  10  10   4        0.10      -94.63     63.09 o 
  11  10   4      215.19      179.98     68.20 o 
  12  10   4       18.80      -17.60     76.91 o 
   0  11   4    10345.05    10075.57    495.52 o 
   1  11   4      624.95     1100.66     68.68 o 
   2  11   4     6294.15     5852.48     97.08 o 
   3  11   4     2221.64     2162.20     70.82 o 
   4  11   4      874.15      995.08     74.30 o 
   5  11   4      543.92      761.83     67.85 o 
   6  11   4      792.26     1158.50     67.68 o 
   7  11   4      179.42      229.73     52.96 o 
   8  11   4     3320.12     2825.93     99.37 o 
   9  11   4      229.44      184.77     51.40 o 
  10  11   4     2080.46     1991.88     92.90 o 
  11  11   4        4.30      -93.61     62.41 o 
   0  12   4      462.68      585.40    120.28 o 
   1  12   4      688.57      787.21     67.23 o 
   2  12   4     1627.62     1625.61     70.24 o 
   3  12   4      801.33     1198.23     74.02 o 
   4  12   4       25.68      -84.85     56.57 o 
   5  12   4      480.86      418.69     67.73 o 
   6  12   4      484.10      565.35     68.46 o 
   7  12   4       22.39      -74.69     53.46 o 
   8  12   4       17.55      -82.09     54.72 o 
   9  12   4        3.92      -56.21     53.61 o 
  10  12   4       47.67      -20.15     62.90 o 
  11  12   4       22.68     -101.96     67.97 o 
   0  13   4     6346.73     5709.44    152.12 o 
   1  13   4        2.86      -57.35     50.33 o 
   2  13   4     1725.95     1596.46     98.34 o 
   3  13   4      692.34     1023.89     82.35 o 
   4  13   4       17.96      -35.15     54.81 o 
   5  13   4     1019.34     1123.50     83.77 o 
   6  13   4     2772.74     2285.78     86.79 o 
   7  13   4       26.59      -87.46     58.31 o 
   8  13   4     2517.36     2155.95    114.20 o 
   9  13   4      501.03      537.79     73.46 o 
  10  13   4     1287.58     1370.99    162.65 o 
   0  14   4       40.67      104.30     82.01 o 
   1  14   4       62.32       35.49     62.69 o 
   2  14   4      434.62      627.75     80.50 o 
   3  14   4        0.48       -4.28     61.81 o 
   4  14   4        3.44      -88.19     58.79 o 
   5  14   4       71.00       22.81     65.77 o 
   6  14   4       19.95      -69.78     74.62 o 
   7  14   4      274.57      235.72     70.23 o 
   8  14   4      378.25      475.05     77.56 o 
   9  14   4       10.05      -64.70     83.59 o 
   0  15   4     1658.21     1997.30    170.31 o 
   1  15   4      102.48      -41.21     86.23 o 
   2  15   4      991.12     1135.74     95.45 o 
   3  15   4      249.36      260.22     65.91 o 
   4  15   4        9.29      -93.23     62.16 o 
   5  15   4      382.65      419.19     77.87 o 
   6  15   4      781.64      975.15     90.17 o 
   7  15   4       87.64       -8.64     79.47 o 
   8  15   4     1084.03     1242.36    113.13 o 
   0  16   4     1901.00     2093.87    176.89 o 
   1  16   4        1.34      -87.59     89.05 o 
   2  16   4        5.10      145.19     94.11 o 
   3  16   4      205.92      191.05     92.59 o 
   4  16   4      241.70      139.95     94.35 o 
   5  16   4      110.49       -5.68     87.76 o 
   6  16   4        1.58      293.47     94.01 o 
   7  16   4       83.92       60.73     91.44 o 
   0  17   4     1793.87     2216.41    212.10 o 
   1  17   4      208.48       64.90    102.72 o 
   2  17   4     1494.36     1540.93    131.83 o 
   3  17   4        0.39      -60.47    106.36 o 
   4  17   4       10.26      -68.81     94.69 o 
   5  17   4       28.53     -151.48    100.99 o 
   0  18   4      614.61     1000.50    179.72 o 
   1  18   4       84.63       64.27    108.62 o 
   2  18   4       25.90     -158.75    105.83 o 
   3  18   4      181.95       87.71    112.74 o 
   1   1   5     8420.91     7677.78     87.65 o 
   2   1   5    13272.09    13554.77    161.00 o 
   3   1   5     1622.45     1754.46     44.53 o 
   4   1   5    24341.57    23788.63    276.32 o 
   5   1   5       77.58       61.46     19.21 o 
   6   1   5      745.82      780.14     39.00 o 
   7   1   5     1421.57     1290.93     38.51 o 
   8   1   5      361.66      318.91     35.78 o 
   9   1   5       16.48       45.12     37.00 o 
  10   1   5     2508.88     1952.15     71.76 o 
  11   1   5     1430.44     1523.34     81.43 o 
  12   1   5      972.19     1165.14     85.76 o 
  13   1   5       29.42       -3.42     60.13 o 
  14   1   5     1060.35     1326.22    105.01 o 
   1   2   5      125.87      111.18     20.83 o 
   2   2   5     1332.48     1394.83     28.72 o 
   3   2   5      364.49      488.70     23.86 o 
   4   2   5        3.88      -16.86     17.85 o 
   5   2   5      353.41      514.43     25.38 o 
   6   2   5      305.21      258.05     23.77 o 
   7   2   5       87.90       36.03     25.48 o 
   8   2   5        2.56       -8.03     30.99 o 
   9   2   5      120.48       64.73     36.89 o 
  10   2   5       54.08       31.36     50.70 o 
  11   2   5      148.13      214.52     60.01 o 
  12   2   5       28.22     -114.46     76.31 o 
  13   2   5      120.32       29.95     62.91 o 
  14   2   5      240.72      192.72     71.17 o 
   1   3   5     5436.15     5931.58     80.62 o 
   2   3   5    16815.29    18892.55    421.14 o 
   3   3   5        7.29       63.04     18.66 o 
   4   3   5    31015.04    35020.07    576.96 o 
   5   3   5        5.13       16.53     20.54 o 
   6   3   5      804.40      942.02     39.65 o 
   7   3   5     2398.82     2198.95     41.51 o 
   8   3   5      591.99      707.04     40.07 o 
   9   3   5       99.36       80.16     37.59 o 
  10   3   5     1756.38     1553.21     71.96 o 
  11   3   5      717.76      870.20     72.27 o 
  12   3   5      796.51      776.93     74.43 o 
  13   3   5       70.00      -41.62     77.23 o 
  14   3   5      838.56      872.38     84.18 o 
   1   4   5     5748.80     5861.12     74.89 o 
   2   4   5     5994.20     5965.72    187.36 o 
   3   4   5      309.08      608.33     29.30 o 
   4   4   5     3505.39     3069.20     63.31 o 
   5   4   5     1305.82     1081.69     38.72 o 
   6   4   5        5.79      -10.20     24.47 o 
   7   4   5        5.06      -10.98     28.81 o 
   8   4   5       48.36      -14.65     31.17 o 
   9   4   5      340.44      275.40     42.30 o 
  10   4   5      231.12      220.65     58.53 o 
  11   4   5      568.24      523.95     65.29 o 
  12   4   5        8.61        5.91     82.56 o 
  13   4   5      124.56       79.53     65.73 o 
   1   5   5     2432.26     2219.39     47.33 o 
   2   5   5     2407.88     2889.98     65.45 o 
   3   5   5      870.73     1132.46     53.20 o 
   4   5   5    20887.77    20744.18    340.18 o 
   5   5   5      156.79      298.58     29.79 o 
   6   5   5     4086.79     3479.08     68.44 o 
   7   5   5     4568.43     4480.31    100.65 o 
   8   5   5     1412.54     1253.95     52.94 o 
   9   5   5       34.22        3.87     38.97 o 
  10   5   5     1955.32     1812.79     73.88 o 
  11   5   5      889.62      901.47     70.76 o 
  12   5   5      735.59      892.79     84.19 o 
  13   5   5       65.28       64.32     65.36 o 
   1   6   5     9295.15     9126.80    135.04 o 
   2   6   5     4827.87     4429.96     98.60 o 
   3   6   5        4.49        5.27     26.73 o 
   4   6   5      500.26      327.53     29.72 o 
   5   6   5     3151.87     2536.74     52.78 o 
   6   6   5      232.70      292.64     34.30 o 
   7   6   5        6.12       56.69     35.81 o 
   8   6   5      329.05      412.18     43.00 o 
   9   6   5      834.37      960.14     53.43 o 
  10   6   5      206.58      149.61     53.80 o 
  11   6   5      509.36      556.73     80.63 o 
  12   6   5      227.23      134.68     66.20 o 
  13   6   5      212.69      163.77     83.17 o 
   1   7   5      623.43      816.55     72.12 o 
   2   7   5        8.60        1.51     28.58 o 
   3   7   5      488.56      638.75     41.35 o 
   4   7   5     8340.47     7590.26    191.17 o 
   5   7   5     1710.21     1535.59     42.99 o 
   6   7   5     4196.58     3770.43     67.05 o 
   7   7   5     2577.35     2120.67     53.48 o 
   8   7   5     3046.34     2594.46     79.15 o 
   9   7   5      122.06      101.48     41.73 o 
  10   7   5      986.85     1214.00     82.44 o 
  11   7   5      450.03      567.01     91.53 o 
  12   7   5      241.93      248.73     82.79 o 
  13   7   5      172.38       82.25     82.49 o 
   1   8   5     7968.86     7714.10    160.00 o 
   2   8   5     1898.17     1456.92     76.58 o 
   3   8   5     3803.92     3187.71     59.41 o 
   4   8   5      379.29      401.41     43.74 o 
   5   8   5      196.41      387.66     42.56 o 
   6   8   5      671.07      935.48     51.25 o 
   7   8   5      955.56     1308.16     58.66 o 
   8   8   5      181.84      125.70     43.87 o 
   9   8   5     3860.27     3398.98    125.03 o 
  10   8   5      118.54      108.90     58.81 o 
  11   8   5      823.75      775.95     92.22 o 
  12   8   5      567.55      590.67     87.82 o 
   1   9   5        2.10       -4.27     42.62 o 
   2   9   5      349.81      406.07     49.29 o 
   3   9   5       65.33       56.42     37.12 o 
   4   9   5     2257.65     2161.06     57.02 o 
   5   9   5     2092.16     2210.90     71.12 o 
   6   9   5     1742.80     1899.05     54.46 o 
   7   9   5      889.79      980.22     58.96 o 
   8   9   5     1110.91     1212.87     55.70 o 
   9   9   5       41.95      103.08     50.32 o 
  10   9   5     1335.23     1492.58     90.57 o 
  11   9   5       65.87     -104.92     69.95 o 
  12   9   5      195.70       -9.66     81.08 o 
   1  10   5     4766.29     4435.55    147.67 o 
   2  10   5       20.34        0.56     44.54 o 
   3  10   5     4977.05     4467.14    100.39 o 
   4  10   5      320.36      298.59     46.40 o 
   5  10   5       78.06       93.19     44.57 o 
   6  10   5     2497.01     2004.48     64.90 o 
   7  10   5     1890.49     1503.74     59.08 o 
   8  10   5        3.15      -69.95     51.71 o 
   9  10   5     3040.42     2525.73    124.74 o 
  10  10   5        7.84      -67.91     55.10 o 
  11  10   5      222.78      164.66     80.54 o 
  12  10   5      225.16       29.57     80.69 o 
   1  11   5       36.00       -9.99     46.30 o 
   2  11   5     1663.84     1609.54     70.05 o 
   3  11   5        0.72      -51.83     47.47 o 
   4  11   5       39.01       18.82     49.55 o 
   5  11   5       10.70      -67.13     44.75 o 
   6  11   5       25.67       32.14     48.56 o 
   7  11   5      828.86     1037.22     63.09 o 
   8  11   5       27.05      -92.41     61.60 o 
   9  11   5        0.38      -68.47     56.82 o 
  10  11   5      375.75      433.12     72.21 o 
  11  11   5        0.39     -126.14     95.36 o 
   1  12   5      721.65      919.29     71.10 o 
   2  12   5       84.09        4.14     50.32 o 
   3  12   5     1917.50     1906.24     73.69 o 
   4  12   5     1186.77     1383.93     75.63 o 
   5  12   5      311.09      308.07     69.08 o 
   6  12   5     2507.12     2382.55    114.99 o 
   7  12   5     2596.86     2245.32     80.58 o 
   8  12   5       75.50      -18.83     57.66 o 
   9  12   5     3223.13     2578.49    140.75 o 
  10  12   5      110.64       97.31     75.22 o 
   1  13   5      129.45       76.08     54.50 o 
   2  13   5       33.82       -2.01     71.88 o 
   3  13   5       11.20       26.65     53.34 o 
   4  13   5        4.12      -30.36     61.00 o 
   5  13   5        2.52      -39.09     58.15 o 
   6  13   5      364.21      399.79     72.08 o 
   7  13   5        0.20      -45.27     76.10 o 
   8  13   5       66.12       48.21     62.67 o 
   9  13   5      159.58      -66.80     77.86 o 
  10  13   5       25.52     -111.52     74.35 o 
   1  14   5     2037.51     1886.61     78.37 o 
   2  14   5       21.52       32.51     56.08 o 
   3  14   5     1683.60     1598.67     89.29 o 
   4  14   5       52.83      -85.84     71.75 o 
   5  14   5      439.08      457.32     76.00 o 
   6  14   5      550.96      592.76     78.29 o 
   7  14   5     2246.83     2000.29    101.90 o 
   8  14   5      122.65       63.18     69.71 o 
   9  14   5     2723.84     2432.39    163.19 o 
   1  15   5        4.61      -75.44     92.41 o 
   2  15   5       15.19      -65.33     64.97 o 
   3  15   5      130.78       50.40     73.09 o 
   4  15   5      264.62      361.82     80.70 o 
   5  15   5       34.41     -145.42    129.56 o 
   6  15   5      926.88      965.05    125.96 o 
   7  15   5       42.86       88.23     73.40 o 
   8  15   5        0.97      -21.31     94.53 o 
   1  16   5     1791.64     1945.01    128.62 o 
   2  16   5      189.67      136.87     79.80 o 
   3  16   5      599.88      738.89     92.58 o 
   4  16   5      162.14      -69.34     73.83 o 
   5  16   5      263.54      100.35     75.79 o 
   6  16   5      489.34      504.83     88.74 o 
   7  16   5      485.91      452.75     94.85 o 
   1  17   5       29.11     -117.10     91.59 o 
   2  17   5      118.73      -44.58     90.46 o 
   3  17   5      560.36      697.46    117.06 o 
   4  17   5      187.54      -41.92    104.09 o 
   5  17   5       21.79      145.07    102.67 o 
   1  18   5      921.31     1024.55    132.71 o 
   2  18   5      227.74       74.43    168.01 o 
   3  18   5       96.58      167.97    112.36 o 
   0   0   6    15258.84    15520.25    583.39 o 
   1   0   6     3938.85     4377.61     58.99 o 
   2   0   6     8090.49     7295.79    101.94 o 
   3   0   6    54618.16    55505.43    705.15 o 
   4   0   6      155.55      475.61     51.61 o 
   5   0   6       55.35       62.08     26.52 o 
   6   0   6      746.36      737.96     87.47 o 
   7   0   6      322.61      642.73     51.42 o 
   8   0   6     2934.26     3087.62    131.74 o 
   9   0   6      249.24      274.01     93.33 o 
  10   0   6     2269.06     2216.47    152.13 o 
  11   0   6     1902.43     2110.85    154.73 o 
  12   0   6       39.51      -35.66     82.65 o 
  13   0   6      417.25      487.33    103.93 o 
  14   0   6       75.13       54.52    100.63 o 
   0   1   6       81.34       96.80     30.65 o 
   1   1   6        0.60       -6.20     18.41 o 
   2   1   6      260.05      409.49     26.67 o 
   3   1   6     1196.06     1204.48     49.48 o 
   4   1   6        3.90       26.04     22.67 o 
   5   1   6      722.29      755.10     49.95 o 
   6   1   6      206.62      214.85     24.55 o 
   7   1   6       69.35       26.68     28.81 o 
   8   1   6       47.43       54.46     41.51 o 
   9   1   6      160.00      132.33     44.79 o 
  10   1   6       70.19       -7.61     53.10 o 
  11   1   6       17.27      -54.30     56.06 o 
  12   1   6       71.11      -73.62     56.23 o 
  13   1   6        3.12       19.00     66.52 o 
  14   1   6        0.59     -142.36     94.91 o 
   0   2   6    11980.94    10728.31    222.78 o 
   1   2   6      345.56      462.99     34.33 o 
   2   2   6     6565.08     6011.63    117.32 o 
   3   2   6    15525.36    14847.46    209.34 o 
   4   2   6     2871.35     3228.51     74.36 o 
   5   2   6       12.35       19.92     21.29 o 
   6   2   6     1465.00     1074.73     42.62 o 
   7   2   6       77.22       43.87     27.33 o 
   8   2   6     3043.78     2711.08     57.13 o 
   9   2   6       43.10      156.85     45.72 o 
  10   2   6     3303.02     3129.38     86.44 o 
  11   2   6      952.15      960.74     73.75 o 
  12   2   6       73.69       28.58     60.48 o 
  13   2   6      258.70      316.63     70.09 o 
  14   2   6       24.54      -48.31    101.35 o 
   0   3   6     1671.26     1291.10     46.05 o 
   1   3   6     2842.12     2966.96     41.38 o 
   2   3   6        3.33        0.31     20.31 o 
   3   3   6     2753.63     2479.53     50.68 o 
   4   3   6      882.00      877.92     51.71 o 
   5   3   6     5086.07     4558.06    128.18 o 
   6   3   6      314.72      362.90     29.19 o 
   7   3   6        1.08       -0.03     28.27 o 
   8   3   6      774.66      928.39     51.03 o 
   9   3   6      117.70      107.19     46.14 o 
  10   3   6       36.11       51.72     53.69 o 
  11   3   6      518.77      664.15     72.81 o 
  12   3   6      249.87      257.89     64.39 o 
  13   3   6       60.81       83.79     66.10 o 
   0   4   6     6558.72     5660.53    276.50 o 
   1   4   6      103.45      287.09     26.70 o 
   2   4   6     1949.00     1872.17     55.18 o 
   3   4   6    27155.82    29909.64    685.73 o 
   4   4   6     1009.63     1170.41     39.73 o 
   5   4   6     4611.52     4723.91    106.49 o 
   6   4   6     2543.25     2202.08     44.80 o 
   7   4   6      653.60      725.53     39.56 o 
   8   4   6     1149.98     1180.69     55.96 o 
   9   4   6      151.48      191.37     48.40 o 
  10   4   6     2015.27     1873.49    115.79 o 
  11   4   6     1018.76     1105.59     86.56 o 
  12   4   6       27.79     -110.83     73.89 o 
  13   4   6       85.07      -64.75     67.48 o 
   0   5   6    10369.21    10159.92    281.25 o 
   1   5   6        9.78        4.84     21.24 o 
   2   5   6     2590.49     2612.81     40.48 o 
   3   5   6      861.62      895.14     37.74 o 
   4   5   6     2988.68     2735.50     67.32 o 
   5   5   6      795.02      945.90     36.30 o 
   6   5   6       43.09       42.79     28.12 o 
   7   5   6      379.71      518.09     38.47 o 
   8   5   6       86.17       34.32     42.96 o 
   9   5   6      240.32      182.16     47.12 o 
  10   5   6      318.64      337.24     66.57 o 
  11   5   6      642.13      654.61     94.56 o 
  12   5   6      258.83      224.10     86.76 o 
  13   5   6      305.84      181.75     72.09 o 
   0   6   6     2972.29     2260.64     73.55 o 
   1   6   6     3198.52     3353.99     63.59 o 
   2   6   6     2073.43     1820.64     41.87 o 
   3   6   6     9039.79     9518.34    220.93 o 
   4   6   6      437.67      504.56     37.05 o 
   5   6   6     3823.44     3778.27     68.76 o 
   6   6   6     1606.44     1440.57     43.51 o 
   7   6   6     4733.08     4209.43    156.34 o 
   8   6   6      757.22      921.14     57.25 o 
   9   6   6       76.96       69.57     45.81 o 
  10   6   6      350.75      316.76     68.58 o 
  11   6   6     1130.55     1350.48    105.41 o 
  12   6   6        9.78      -41.38     89.40 o 
  13   6   6       54.43      -33.25     86.34 o 
   0   7   6     5369.65     4974.38    242.27 o 
   1   7   6      390.02      362.29     32.98 o 
   2   7   6     3789.05     3498.82     89.17 o 
   3   7   6     3661.32     3345.15    106.10 o 
   4   7   6     1389.78     1406.50     45.71 o 
   5   7   6     2751.44     2585.82     68.18 o 
   6   7   6      100.73       54.97     34.79 o 
   7   7   6     1008.34     1129.24     61.62 o 
   8   7   6      746.56      760.72     59.71 o 
   9   7   6       85.91       50.18     42.37 o 
  10   7   6     1421.97     1613.20    106.03 o 
  11   7   6      665.63      747.61     93.43 o 
  12   7   6      209.54      184.31     96.45 o 
   0   8   6     2001.35     2063.97    103.74 o 
   1   8   6     5305.28     4643.87     82.60 o 
   2   8   6     2577.30     2273.38     53.17 o 
   3   8   6      242.92      408.29     41.72 o 
   4   8   6      281.69      309.48     40.40 o 
   5   8   6      706.07      971.91     51.27 o 
   6   8   6      407.50      333.96     41.82 o 
   7   8   6     4943.67     4433.72    122.30 o 
   8   8   6      596.17      606.12     58.01 o 
   9   8   6        9.32       11.85     53.66 o 
  10   8   6      166.44      110.20     98.89 o 
  11   8   6      881.52      844.61     94.40 o 
  12   8   6        0.66       -7.73    115.69 o 
   0   9   6      966.25     1031.57     84.75 o 
   1   9   6     2029.38     1868.00     62.37 o 
   2   9   6     5093.43     4982.29    131.84 o 
   3   9   6     6824.29     5462.00     90.98 o 
   4   9   6       84.87       23.47     41.43 o 
   5   9   6     5885.97     5484.24    130.23 o 
   6   9   6      208.97      270.30     42.32 o 
   7   9   6      524.90      710.47     57.91 o 
   8   9   6     1555.85     1544.20     75.42 o 
   9   9   6        1.08      -86.73     57.82 o 
  10   9   6      747.78      827.62     96.07 o 
  11   9   6      514.23      594.74     92.25 o 
  12   9   6        0.10      -60.19     80.21 o 
   0  10   6     2320.37     2314.65    103.27 o 
   1  10   6      835.40     1150.92     68.46 o 
   2  10   6      308.86      353.53     56.21 o 
   3  10   6      417.67      404.56     54.63 o 
   4  10   6      205.91      322.68     53.35 o 
   5  10   6      402.35      351.50     47.73 o 
   6  10   6      913.96     1035.87     60.98 o 
   7  10   6      534.27      644.98     75.31 o 
   8  10   6       79.34       83.67     50.80 o 
   9  10   6      261.51      264.51     56.99 o 
  10  10   6       70.47       -1.52     71.06 o 
  11  10   6      726.32      749.96     94.74 o 
   0  11   6       66.86       71.05     58.07 o 
   1  11   6      157.45      209.91     54.22 o 
   2  11   6     4342.80     4240.92    131.87 o 
   3  11   6     1922.81     1660.08     68.84 o 
   4  11   6     1000.19      906.18     65.44 o 
   5  11   6     1909.81     1777.12     70.68 o 
   6  11   6      300.24      379.07     57.79 o 
   7  11   6      269.16      479.38     66.09 o 
   8  11   6     3143.13     2635.56    113.71 o 
   9  11   6        2.23      -75.36     50.24 o 
  10  11   6      813.65      762.07     96.64 o 
  11  11   6      334.68      188.01     90.12 o 
   0  12   6       84.02       46.26     90.62 o 
   1  12   6     1039.43     1324.61     76.48 o 
   2  12   6       51.18       34.49     54.80 o 
   3  12   6      308.23      242.81     56.14 o 
   4  12   6       25.86      -24.17     57.79 o 
   5  12   6       91.10      -26.31     51.41 o 
   6  12   6      160.19       96.76     63.88 o 
   7  12   6       26.13       30.00     57.87 o 
   8  12   6       19.28      -66.86     59.14 o 
   9  12   6       34.38      -65.67     81.60 o 
  10  12   6       12.77       -0.24     88.76 o 
   0  13   6        9.04      -46.80     95.64 o 
   1  13   6      252.18      203.95     53.46 o 
   2  13   6     1801.91     1596.23     74.26 o 
   3  13   6     3705.71     3074.35     88.45 o 
   4  13   6        5.42      -49.65     53.00 o 
   5  13   6     1356.31     1466.09     88.65 o 
   6  13   6     1006.23     1019.92     85.28 o 
   7  13   6      243.99      287.78     69.67 o 
   8  13   6     2892.68     2210.17     98.97 o 
   9  13   6       19.42      -74.49    101.40 o 
   0  14   6        1.77       20.85     85.89 o 
   1  14   6        7.91      -49.43     57.74 o 
   2  14   6       23.10      -53.43     64.91 o 
   3  14   6      208.21      249.29     66.77 o 
   4  14   6       16.44      -54.65    105.57 o 
   5  14   6      292.41      347.39     84.20 o 
   6  14   6        1.22      -56.61     70.16 o 
   7  14   6      409.30      490.59     75.39 o 
   8  14   6       15.95      -82.11     74.32 o 
   0  15   6      259.09      355.36    107.20 o 
   1  15   6       80.30      159.04     66.48 o 
   2  15   6      898.02      962.16     82.29 o 
   3  15   6      534.87      575.58    106.84 o 
   4  15   6       13.08     -100.42     66.95 o 
   5  15   6      666.56      811.94     90.63 o 
   6  15   6      239.48      254.19     83.39 o 
   7  15   6      430.22      484.88     95.20 o 
   0  16   6      287.72      250.49    100.82 o 
   1  16   6       30.41      -97.73     65.15 o 
   2  16   6       62.00       83.34     77.70 o 
   3  16   6       42.09        3.85     75.95 o 
   4  16   6        0.40     -114.90     76.60 o 
   5  16   6      789.16     1102.86    103.30 o 
   6  16   6       43.20      -99.60     86.95 o 
   0  17   6      723.62      593.96    161.64 o 
   1  17   6      179.56      253.65     90.93 o 
   2  17   6      701.32      870.24    106.59 o 
   3  17   6      203.14      120.31    121.79 o 
   4  17   6        0.21     -112.22     74.82 o 
   0  18   6      823.46      676.03    193.75 o 
   1  18   6      137.82      -59.31    105.05 o 
   1   1   7    10398.54     8924.31    114.10 o 
   2   1   7     2606.38     2250.26    112.27 o 
   3   1   7    21403.13    21952.24    259.38 o 
   4   1   7     1769.17     1482.31     49.59 o 
   5   1   7       56.04       27.17     36.81 o 
   6   1   7     1706.55     1549.14     42.05 o 
   7   1   7     2728.24     2295.73     69.15 o 
   8   1   7      690.54      824.36     58.64 o 
   9   1   7    11706.44    11114.64    166.26 o 
  10   1   7      937.66     1100.78     74.73 o 
  11   1   7      304.93      286.23     65.04 o 
  12   1   7       16.14      -35.60     65.28 o 
  13   1   7        2.43      -93.55     62.36 o 
   1   2   7     1976.54     1969.97     38.17 o 
   2   2   7       17.12       14.19     19.92 o 
   3   2   7     1842.28     1540.37     48.36 o 
   4   2   7     1095.84     1057.70     39.72 o 
   5   2   7     4501.08     3956.80    145.98 o 
   6   2   7      388.12      552.55     37.36 o 
   7   2   7       29.14      131.74     48.82 o 
   8   2   7       42.26       75.83     45.45 o 
   9   2   7        3.04      -73.34     48.89 o 
  10   2   7      901.34     1006.04     83.41 o 
  11   2   7       25.80       -5.79     61.90 o 
  12   2   7      134.07      -49.16     99.72 o 
  13   2   7       22.69      -72.36     81.26 o 
   1   3   7     1426.77     1163.39     34.25 o 
   2   3   7      869.86     1137.77     33.93 o 
   3   3   7     4676.32     4684.03    104.12 o 
   4   3   7     7691.93     6979.36    115.46 o 
   5   3   7     2028.27     1291.49     40.47 o 
   6   3   7        3.37       32.60     32.23 o 
   7   3   7     1025.55     1075.56     55.75 o 
   8   3   7     1131.62     1328.60     64.13 o 
   9   3   7     7757.89     7028.21    192.53 o 
  10   3   7      305.35      277.68     96.20 o 
  11   3   7      173.48      226.59     70.48 o 
  12   3   7       33.06      -60.77     67.45 o 
  13   3   7        0.46      -91.12     67.74 o 
   1   4   7      879.30      941.64     38.67 o 
   2   4   7      206.45      261.33     29.68 o 
   3   4   7      184.36       81.04     24.29 o 
   4   4   7     7780.21     7446.15    209.14 o 
   5   4   7      306.74      307.66     31.60 o 
   6   4   7     4931.12     4295.99     84.34 o 
   7   4   7      477.15      715.36     46.92 o 
   8   4   7      107.22       64.67     49.70 o 
   9   4   7        6.87      -68.22     45.94 o 
  10   4   7     2393.70     2348.29    105.31 o 
  11   4   7        1.22       -7.16     64.22 o 
  12   4   7      527.32      530.61     78.63 o 
  13   4   7        0.45     -105.55     70.36 o 
   1   5   7     5972.69     5081.91    124.17 o 
   2   5   7      262.64      186.75     26.99 o 
   3   5   7     2613.71     2010.11     46.91 o 
   4   5   7     2351.16     2405.00     71.88 o 
   5   5   7     2689.30     2290.05     61.08 o 
   6   5   7       42.01      158.54     35.21 o 
   7   5   7      429.94      515.43     44.96 o 
   8   5   7      264.58      230.93     53.51 o 
   9   5   7     3859.63     3477.99    113.30 o 
  10   5   7      700.76      672.95     76.69 o 
  11   5   7      149.44       33.21     68.08 o 
  12   5   7        1.80     -137.37     92.17 o 
  13   5   7        0.28     -138.36     92.24 o 
   1   6   7     1745.25     1663.27     43.14 o 
   2   6   7        5.79      -33.20     25.04 o 
   3   6   7      532.60      711.71     37.33 o 
   4   6   7     4759.77     4348.70    122.50 o 
   5   6   7     1285.50     1141.80     43.52 o 
   6   6   7     3338.07     2979.03     79.40 o 
   7   6   7      127.20       85.73     38.21 o 
   8   6   7      311.17      532.08     64.41 o 
   9   6   7       43.99       71.65     56.67 o 
  10   6   7     1160.13     1231.67    102.67 o 
  11   6   7        3.08       30.56     71.39 o 
  12   6   7      485.52      770.72    101.32 o 
  13   6   7        0.02      -88.15     91.23 o 
   1   7   7    10395.00     9341.29    156.23 o 
   2   7   7        6.21       23.03     31.56 o 
   3   7   7      236.30      298.58     37.48 o 
   4   7   7     1215.79     1254.03     51.92 o 
   5   7   7     5534.85     5170.10    149.15 o 
   6   7   7      348.62      386.11     42.96 o 
   7   7   7      171.48      131.33     42.85 o 
   8   7   7      106.08       74.74     57.21 o 
   9   7   7      470.02      535.07     81.02 o 
  10   7   7      854.47      969.83     91.69 o 
  11   7   7       34.75     -110.05     73.36 o 
  12   7   7       23.67     -111.76     74.50 o 
   1   8   7      485.79      705.13     54.07 o 
   2   8   7     3091.03     2554.72     52.76 o 
   3   8   7       51.54        8.33     35.55 o 
   4   8   7     9890.49     8972.06    225.46 o 
   5   8   7      232.76      365.83     43.28 o 
   6   8   7     1775.54     1786.43     77.14 o 
   7   8   7      293.80      369.30     53.48 o 
   8   8   7       24.64      -16.65     62.63 o 
   9   8   7     1395.22     1466.96     78.83 o 
  10   8   7     1655.18     1552.23     99.07 o 
  11   8   7      202.32      252.47     84.30 o 
  12   8   7      725.23      831.22    132.52 o 
   1   9   7     3130.78     2606.25     98.14 o 
   2   9   7       13.63       57.79     45.49 o 
   3   9   7       33.36        7.96     40.81 o 
   4   9   7      821.53     1107.53     54.44 o 
   5   9   7     4289.08     3490.77     65.99 o 
   6   9   7      540.81      579.85     51.96 o 
   7   9   7      122.02       84.12     48.54 o 
   8   9   7      149.15      171.47     69.88 o 
   9   9   7      170.59      188.60     67.22 o 
  10   9   7      676.31      717.38     90.13 o 
  11   9   7        8.11      -36.36     80.49 o 
   1  10   7     2793.33     2656.78     89.55 o 
   2  10   7     5070.12     4303.78     88.15 o 
   3  10   7     2737.87     2507.44     75.38 o 
   4  10   7     6697.46     5470.08    163.33 o 
   5  10   7        2.80      -39.23     41.79 o 
   6  10   7      466.84      495.44     56.71 o 
   7  10   7      479.93      425.75     56.85 o 
   8  10   7      412.81      390.25     57.55 o 
   9  10   7      523.50      499.57    100.13 o 
  10  10   7      140.89       58.28     77.81 o 
  11  10   7        0.60     -106.80     95.42 o 
   1  11   7     1301.00     1647.58     82.74 o 
   2  11   7      549.23      769.58     67.45 o 
   3  11   7       10.63       -6.53     50.50 o 
   4  11   7        8.48        6.16     51.41 o 
   5  11   7     1011.14     1201.96     66.18 o 
   6  11   7       66.92       55.65     53.23 o 
   7  11   7        1.51      -93.08     62.06 o 
   8  11   7        1.89      -84.09     56.06 o 
   9  11   7       92.21       68.05    130.85 o 
  10  11   7      334.71      555.12    112.19 o 
   1  12   7       15.56      -23.06     52.09 o 
   2  12   7     4954.29     4111.76    125.92 o 
   3  12   7      879.19     1061.48     75.47 o 
   4  12   7     5316.49     4456.04    101.37 o 
   5  12   7        2.05      -40.27     48.93 o 
   6  12   7      301.08      442.18     62.32 o 
   7  12   7      327.14      406.64     66.17 o 
   8  12   7      313.22      214.39     68.18 o 
   9  12   7      373.23      259.77     95.01 o 
  10  12   7       41.57     -107.94     89.50 o 
   1  13   7       55.29       19.45     59.98 o 
   2  13   7        0.80      -76.42     50.95 o 
   3  13   7      125.71      161.27     61.34 o 
   4  13   7      250.64      229.42     65.06 o 
   5  13   7        1.33       -3.95     58.14 o 
   6  13   7      172.68      105.84     66.85 o 
   7  13   7       98.58      -31.61     62.47 o 
   8  13   7       36.07      -14.30     72.87 o 
   9  13   7       32.28      -95.65     82.15 o 
   1  14   7        9.29      -82.82     64.42 o 
   2  14   7     1294.20     1453.36     88.38 o 
   3  14   7       44.59      -15.10     58.75 o 
   4  14   7     1865.66     1722.93     80.89 o 
   5  14   7       62.54      -46.66    110.27 o 
   6  14   7      128.47       26.92     68.05 o 
   7  14   7      422.08      465.17    100.02 o 
   8  14   7      197.06       30.52     72.44 o 
   1  15   7      437.10      530.47     74.64 o 
   2  15   7        9.49      -46.64     72.29 o 
   3  15   7       35.43      -82.27     94.77 o 
   4  15   7        2.57      -91.59     61.06 o 
   5  15   7       22.91       -3.82     81.32 o 
   6  15   7       94.46     -113.06     75.37 o 
   7  15   7        3.40     -101.34     67.56 o 
   1  16   7       66.34      171.61     70.38 o 
   2  16   7      568.33      499.42     77.36 o 
   3  16   7       13.59      -82.17     85.48 o 
   4  16   7     1225.89     1509.82    111.49 o 
   5  16   7       20.62     -167.68    111.78 o 
   6  16   7      205.36       68.13     94.59 o 
   1  17   7     1746.70     1972.32    121.41 o 
   2  17   7      264.91      186.33     91.90 o 
   3  17   7        0.74     -103.89     80.11 o 
   4  17   7        0.26     -126.06     84.04 o 
   0   0   8      301.27      632.32     64.57 o 
   1   0   8       55.61       76.84     34.08 o 
   2   0   8    14149.25    11696.47    269.38 o 
   3   0   8        6.92       14.71     46.59 o 
   4   0   8       48.47      112.92     59.93 o 
   5   0   8      153.55      110.26     59.74 o 
   6   0   8     3660.82     3059.84     96.48 o 
   7   0   8      111.75       77.40     69.76 o 
   8   0   8    11054.33    10324.03    187.18 o 
   9   0   8      483.64      680.44     96.96 o 
  10   0   8     2819.42     3028.22    159.14 o 
  11   0   8        8.17        9.32    160.66 o 
  12   0   8      253.38      106.61    237.64 o 
  13   0   8       68.93       -9.78    177.72 o 
   0   1   8       35.31      105.07     35.04 o 
   1   1   8      872.73      800.03     57.89 o 
   2   1   8      635.65      662.04     58.83 o 
   3   1   8        1.96      -11.27     34.61 o 
   4   1   8      487.20      613.19     47.54 o 
   5   1   8       47.74       27.96     38.48 o 
   6   1   8     1160.63     1260.00     71.96 o 
   7   1   8     1413.69     1483.96     67.91 o 
   8   1   8      113.89       20.12     55.69 o 
   9   1   8        2.70       97.20     54.80 o 
  10   1   8        0.03      -98.97     65.98 o 
  11   1   8       56.36       36.47     81.50 o 
  12   1   8       40.96       28.48     83.36 o 
  13   1   8       12.54     -115.51     77.01 o 
   0   2   8       26.97      150.85     37.70 o 
   1   2   8      383.59      665.18     32.69 o 
   2   2   8    20652.38    17672.88    351.83 o 
   3   2   8     3464.11     2944.43    158.42 o 
   4   2   8      599.81      905.35     70.46 o 
   5   2   8      549.06      513.55     45.96 o 
   6   2   8      347.10      297.49     42.81 o 
   7   2   8      300.30      385.36     61.91 o 
   8   2   8     9067.95     8168.75    213.57 o 
   9   2   8        0.21      -45.34     50.98 o 
  10   2   8     3252.32     3200.54    115.05 o 
  11   2   8      114.29      156.89     70.97 o 
  12   2   8       64.20      -97.12     64.75 o 
  13   2   8        5.14     -115.46     79.36 o 
   0   3   8      713.35      831.88     65.28 o 
   1   3   8      147.72      162.73     27.33 o 
   2   3   8     1409.14     1299.23     36.67 o 
   3   3   8     5366.38     4522.74    126.72 o 
   4   3   8        1.58        7.03     28.54 o 
   5   3   8     4247.67     3737.32    104.90 o 
   6   3   8      235.80      245.84     42.19 o 
   7   3   8     3196.35     3036.64     85.34 o 
   8   3   8        2.73      -85.13     56.76 o 
   9   3   8      459.42      562.36     63.21 o 
  10   3   8       94.61      131.63     68.60 o 
  11   3   8      837.06     1246.98     96.20 o 
  12   3   8      147.05       32.17     72.91 o 
  13   3   8        8.69     -106.62     72.35 o 
   0   4   8     5664.56     5529.07    145.41 o 
   1   4   8        0.50      -17.01     26.96 o 
   2   4   8    20072.46    17771.99    355.85 o 
   3   4   8      134.02       56.79     26.62 o 
   4   4   8      859.58      793.35     36.50 o 
   5   4   8       21.57       35.18     33.86 o 
   6   4   8      314.24      281.70     43.41 o 
   7   4   8       70.69        5.32     54.71 o 
   8   4   8     4477.58     3933.41    129.92 o 
   9   4   8       12.01      -14.36     46.86 o 
  10   4   8     2075.27     2055.17     89.07 o 
  11   4   8      118.49      115.18     70.14 o 
  12   4   8       15.46       52.27     97.41 o 
  13   4   8        2.41      -65.21     98.20 o 
   0   5   8        4.75        2.81     42.44 o 
   1   5   8      652.76      871.48     41.85 o 
   2   5   8        1.18        4.04     27.51 o 
   3   5   8     1137.75     1052.69     47.18 o 
   4   5   8       51.64       14.93     29.48 o 
   5   5   8     7416.78     6810.57    244.63 o 
   6   5   8       17.09      -50.82     33.88 o 
   7   5   8     2692.13     2628.28     97.46 o 
   8   5   8       46.02       48.81     54.87 o 
   9   5   8      237.93      168.08     51.45 o 
  10   5   8      152.58      213.72     80.81 o 
  11   5   8     1253.32     1575.14    116.63 o 
  12   5   8      158.96      153.55     83.85 o 
   0   6   8     4623.90     4050.58     89.65 o 
   1   6   8        6.84        3.47     28.63 o 
   2   6   8     5315.14     4228.89     67.93 o 
   3   6   8      506.95      685.24     39.20 o 
   4   6   8     3892.14     3453.06     85.75 o 
   5   6   8       30.21       38.26     36.50 o 
   6   6   8     1917.59     1583.39     53.18 o 
   7   6   8        0.08      -10.10     46.57 o 
   8   6   8     1063.75     1239.47     79.87 o 
   9   6   8      206.87      149.77     62.06 o 
  10   6   8     1182.94     1392.01    101.60 o 
  11   6   8       29.39     -115.50     77.00 o 
  12   6   8        2.07     -116.68     77.79 o 
   0   7   8        9.55       47.32     48.36 o 
   1   7   8       20.37      -19.07     33.98 o 
   2   7   8      121.26       80.30     32.38 o 
   3   7   8     4044.73     3538.39    102.24 o 
   4   7   8      102.61      171.31     36.07 o 
   5   7   8     6618.60     5803.30    183.32 o 
   6   7   8        2.88      -30.97     37.82 o 
   7   7   8     1100.12     1310.67     68.33 o 
   8   7   8      375.51      355.01     64.51 o 
   9   7   8      334.22      313.64     67.90 o 
  10   7   8        1.87      -24.00     62.86 o 
  11   7   8     1314.16     1577.35    115.64 o 
  12   7   8        1.22     -116.97     77.98 o 
   0   8   8     3701.23     3143.71     89.80 o 
   1   8   8       77.62        3.10     37.14 o 
   2   8   8     3291.05     2914.96     60.67 o 
   3   8   8     1044.56     1213.29     58.76 o 
   4   8   8     1468.23     1396.45     50.90 o 
   5   8   8      261.41      302.62     44.23 o 
   6   8   8      775.49      889.42     52.40 o 
   7   8   8       25.36       43.68     47.86 o 
   8   8   8       10.85      -37.44     57.09 o 
   9   8   8      218.86      220.04     66.68 o 
  10   8   8      512.58      715.49     83.37 o 
  11   8   8       64.91     -104.35     76.98 o 
   0   9   8      500.30      616.56     92.43 o 
   1   9   8      517.59      532.12     53.44 o 
   2   9   8       83.04       98.33     45.18 o 
   3   9   8     9161.47     6983.99    142.97 o 
   4   9   8        0.33      -64.63     43.08 o 
   5   9   8     1719.38     1547.78     72.04 o 
   6   9   8        9.60       18.12     39.42 o 
   7   9   8      262.16      364.58     58.67 o 
   8   9   8        0.03      -58.75     58.88 o 
   9   9   8      189.37       47.16     66.46 o 
  10   9   8       51.22       71.26     68.29 o 
  11   9   8      758.75      957.25    109.39 o 
   0  10   8     4356.94     3660.84    161.44 o 
   1  10   8      264.87      227.57     55.02 o 
   2  10   8     4361.53     4140.83    118.75 o 
   3  10   8      662.18      771.88     58.97 o 
   4  10   8     1581.23     1495.76     65.23 o 
   5  10   8        0.98      -59.96     46.09 o 
   6  10   8      197.39      170.78     52.27 o 
   7  10   8       42.83       42.45     55.53 o 
   8  10   8        8.15        6.43     70.98 o 
   9  10   8      121.04      -57.50     73.47 o 
  10  10   8       34.20     -158.10    132.03 o 
  11  10   8        0.11      -54.11     98.54 o 
   0  11   8      945.71     1462.87    113.04 o 
   1  11   8      653.70      881.25     69.82 o 
   2  11   8      580.07      838.27     69.99 o 
   3  11   8     4823.02     4169.61     83.65 o 
   4  11   8       11.37      -68.27     45.52 o 
   5  11   8      256.78      344.84     56.46 o 
   6  11   8        0.72      -74.40     49.60 o 
   7  11   8      199.41      236.33     64.03 o 
   8  11   8        2.14        8.69    104.78 o 
   9  11   8       31.19      -13.77     77.21 o 
  10  11   8       34.00     -108.97    143.89 o 
   0  12   8      137.95       87.74     81.71 o 
   1  12   8        0.01      -81.73     54.49 o 
   2  12   8      228.76      209.20     59.92 o 
   3  12   8      102.20       36.81     61.95 o 
   4  12   8      566.91      626.17     62.01 o 
   5  12   8       16.62        2.97     54.09 o 
   6  12   8       93.18       32.06     59.00 o 
   7  12   8       73.42        3.86     78.00 o 
   8  12   8       43.79     -115.49     77.00 o 
   9  12   8       46.84       53.03     82.75 o 
   0  13   8      621.28      828.87    106.01 o 
   1  13   8     1582.25     1653.74     87.73 o 
   2  13   8      198.15      127.60     63.02 o 
   3  13   8     7517.78     5998.48    157.12 o 
   4  13   8      146.05       72.30     61.84 o 
   5  13   8     1220.02     1303.78     83.99 o 
   6  13   8       39.79      -83.39     55.60 o 
   7  13   8       33.63      -49.36     63.99 o 
   8  13   8        6.35     -121.20    127.68 o 
   0  14   8      477.56      577.49    107.01 o 
   1  14   8        5.63       30.84     84.56 o 
   2  14   8       14.65      -88.60     65.44 o 
   3  14   8       66.20       81.09     63.73 o 
   4  14   8       15.66       51.34     66.84 o 
   5  14   8       49.59      -34.64     60.15 o 
   6  14   8       12.22       12.30     70.39 o 
   7  14   8        3.19      -77.45     69.86 o 
   8  14   8       17.73     -125.54     83.69 o 
   0  15   8      132.05        6.33     90.00 o 
   1  15   8       85.28      100.30     64.54 o 
   2  15   8      202.36       92.78     71.23 o 
   3  15   8     2589.88     2355.71     92.48 o 
   4  15   8       65.85       11.67     75.47 o 
   5  15   8      812.99      976.76     85.04 o 
   6  15   8       53.16      -49.47    103.09 o 
   0  16   8     1884.88     2045.19    149.66 o 
   1  16   8        1.66     -101.10     67.40 o 
   2  16   8      108.18       34.72     69.29 o 
   3  16   8       28.17      -95.51     68.47 o 
   4  16   8      346.75      230.91     83.89 o 
   5  16   8       81.62      -48.59     80.43 o 
   0  17   8        1.81     -157.33    205.95 o 
   1  17   8        3.97     -110.16     73.44 o 
   2  17   8       29.10      -46.94     73.62 o 
   1   1   9     6015.56     4986.34     55.42 o 
   2   1   9     8402.14     7466.52    150.89 o 
   3   1   9     7844.32     7183.83     91.34 o 
   4   1   9    11484.96    10344.73    108.22 o 
   5   1   9      873.80      940.69     58.08 o 
   6   1   9       74.60       80.23     47.48 o 
   7   1   9     3872.66     3490.35    101.81 o 
   8   1   9      792.72     1020.24     71.06 o 
   9   1   9     5957.23     5531.20    105.00 o 
  10   1   9       57.65      -49.04     64.02 o 
  11   1   9        7.92       -9.14     74.32 o 
  12   1   9       66.15     -120.19     80.13 o 
  13   1   9        8.20     -173.00    115.33 o 
   1   2   9      707.70      838.11     38.93 o 
   2   2   9        2.03      -30.26     24.46 o 
   3   2   9        1.88       -2.95     26.85 o 
   4   2   9        1.93      -64.15     42.77 o 
   5   2   9       55.59      -29.29     43.09 o 
   6   2   9      829.78     1107.32     58.41 o 
   7   2   9      122.92      162.57     62.18 o 
   8   2   9      203.46      352.53     62.10 o 
   9   2   9        5.89      -81.88     54.58 o 
  10   2   9       31.65      -89.34     62.83 o 
  11   2   9      221.47      317.10     83.79 o 
  12   2   9       68.42       36.97    125.27 o 
  13   2   9      151.87      149.30     92.93 o 
   1   3   9    10279.78     8740.12    133.24 o 
   2   3   9     1199.87     1062.27     58.67 o 
   3   3   9     1317.56     1443.97     84.66 o 
   4   3   9     3428.18     2683.43    122.38 o 
   5   3   9     2640.70     2320.75     63.34 o 
   6   3   9      352.18      554.77     50.24 o 
   7   3   9     2569.78     2269.04     85.42 o 
   8   3   9      309.24      401.91     66.82 o 
   9   3   9     4205.38     4163.52    123.75 o 
  10   3   9      226.20      185.53     69.98 o 
  11   3   9        1.76      -92.79     77.89 o 
  12   3   9       33.98       13.04     81.45 o 
   1   4   9     1600.48     1183.37     44.09 o 
   2   4   9      337.42      354.23     34.75 o 
   3   4   9      322.34      515.80     36.67 o 
   4   4   9     4535.31     3692.73    114.15 o 
   5   4   9     1754.48     1788.05     75.85 o 
   6   4   9     5548.17     4550.27     99.95 o 
   7   4   9       86.87        3.22     56.21 o 
   8   4   9      627.02      815.26     76.31 o 
   9   4   9       23.29       19.76     55.06 o 
  10   4   9      279.50      299.00     71.32 o 
  11   4   9      184.90      262.31    108.26 o 
  12   4   9      157.99      271.07     88.89 o 
   1   5   9     5367.18     4492.44     63.09 o 
   2   5   9        8.36       56.85     30.35 o 
   3   5   9      802.40     1018.68     47.60 o 
   4   5   9     3092.27     2853.78     71.75 o 
   5   5   9     1084.49     1255.60     60.02 o 
   6   5   9       87.07       74.77     45.51 o 
   7   5   9      512.21      578.33     68.61 o 
   8   5   9      472.94      601.21     69.28 o 
   9   5   9     3384.71     3494.25    170.20 o 
  10   5   9      730.71      925.52     83.72 o 
  11   5   9       18.04      -23.07     78.42 o 
  12   5   9       53.45     -141.02     94.49 o 
   1   6   9     1092.10     1024.12     43.29 o 
   2   6   9      395.32      187.20     33.83 o 
   3   6   9        5.44      -20.11     31.92 o 
   4   6   9     4213.27     3607.63    109.70 o 
   5   6   9      132.65      135.97     38.90 o 
   6   6   9     1810.71     1851.04     63.68 o 
   7   6   9      470.38      590.86     69.22 o 
   8   6   9      107.94      123.31     60.04 o 
   9   6   9       79.29       63.68     63.31 o 
  10   6   9      243.75      172.67     70.29 o 
  11   6   9      459.59      351.08     91.79 o 
  12   6   9       50.68      -47.24     96.54 o 
   1   7   9     2920.26     2412.74     59.26 o 
   2   7   9     1824.05     1494.92     51.47 o 
   3   7   9      546.90      659.56     43.50 o 
   4   7   9      225.75      283.33     43.10 o 
   5   7   9     1388.06     1298.51     55.20 o 
   6   7   9       54.99      -58.16     43.35 o 
   7   7   9       22.51      -39.40     48.19 o 
   8   7   9      483.48      568.14     72.24 o 
   9   7   9     1220.27     1383.38     87.71 o 
  10   7   9      891.39     1185.70    113.84 o 
  11   7   9       14.04     -121.82     81.21 o 
   1   8   9      759.35      914.44     54.56 o 
   2   8   9      602.91      598.10     46.46 o 
   3   8   9      118.67      231.50     43.42 o 
   4   8   9     2996.13     2753.69     76.98 o 
   5   8   9      453.90      363.14     44.79 o 
   6   8   9      673.99      896.96     58.86 o 
   7   8   9       26.04       14.57     50.06 o 
   8   8   9        1.19      -22.45     62.16 o 
   9   8   9      333.68      442.00     70.20 o 
  10   8   9     1126.35     1249.11    123.17 o 
  11   8   9       16.65     -111.28    159.07 o 
   1   9   9      669.42      902.32     55.65 o 
   2   9   9     2218.99     2069.46     61.22 o 
   3   9   9      270.49      383.90     48.98 o 
   4   9   9       10.93      -64.08     42.72 o 
   5   9   9      543.69      626.26     54.88 o 
   6   9   9      154.07      138.45     52.03 o 
   7   9   9       10.53      -77.54     61.11 o 
   8   9   9      436.24      408.74     81.50 o 
   9   9   9      474.28      714.36     83.79 o 
  10   9   9      514.55      901.00    119.85 o 
  11   9   9       44.51       52.25    139.77 o 
   1  10   9       61.57       38.14     45.56 o 
   2  10   9     1513.71     1408.29     62.62 o 
   3  10   9      701.93      592.76     54.64 o 
   4  10   9     1581.81     1413.28     65.77 o 
   5  10   9        2.64      -40.95     44.37 o 
   6  10   9      202.96      241.77     59.26 o 
   7  10   9      180.81      196.87     65.85 o 
   8  10   9      206.04      359.71     83.39 o 
   9  10   9     1127.55     1278.29    127.84 o 
  10  10   9      314.33      376.39    150.13 o 
   1  11   9      673.34      796.82     62.12 o 
   2  11   9      237.08      129.30     52.56 o 
   3  11   9       46.85      -30.93     47.89 o 
   4  11   9      323.19      339.92     60.02 o 
   5  11   9      143.96      149.58     50.62 o 
   6  11   9      204.45      143.72     60.08 o 
   7  11   9       16.39      -21.17     66.51 o 
   8  11   9      283.00      206.43     83.77 o 
   9  11   9       96.04      124.49     91.60 o 
   1  12   9      689.85      787.14     67.46 o 
   2  12   9     3477.18     3154.49     83.25 o 
   3  12   9     2165.60     2043.78     78.60 o 
   4  12   9     3050.91     2734.60     85.14 o 
   5  12   9        5.05      -73.96     54.40 o 
   6  12   9      244.06      363.31     62.77 o 
   7  12   9      497.91      575.03     83.27 o 
   8  12   9      151.59       42.28     91.65 o 
   9  12   9     1269.19     1729.29    123.39 o 
   1  13   9       22.37      -91.25     63.72 o 
   2  13   9      153.69      154.25     59.81 o 
   3  13   9        4.51      -64.81     60.18 o 
   4  13   9       20.66      -87.38     58.26 o 
   5  13   9        0.52      -86.79     57.86 o 
   6  13   9       63.78       26.53     62.67 o 
   7  13   9       17.54      -61.41    128.87 o 
   8  13   9       63.04      -30.41    118.71 o 
   1  14   9      162.72       89.13     59.43 o 
   2  14   9     1647.36     1785.23     89.90 o 
   3  14   9      722.32      833.53     80.99 o 
   4  14   9     2620.28     2244.06     85.59 o 
   5  14   9        3.39      -76.07     68.77 o 
   6  14   9      291.93      187.33     96.46 o 
   7  14   9      255.10       63.83     89.75 o 
   1  15   9      779.97      812.60     83.47 o 
   2  15   9      210.73      183.36     70.88 o 
   3  15   9        5.63      -99.30     66.20 o 
   4  15   9        8.67      -97.24     64.82 o 
   5  15   9       42.34      -28.31     65.80 o 
   6  15   9      326.48      319.37     88.08 o 
   1  16   9      113.76      -44.48     74.46 o 
   2  16   9      784.27      819.53     88.32 o 
   3  16   9      123.73      -55.96     83.77 o 
   4  16   9     1812.48     1906.89    106.02 o 
   0   0  10    19526.27    19325.72    771.92 o 
   1   0  10      812.53      829.40     65.32 o 
   2   0  10    10139.58     9196.18    309.38 o 
   3   0  10    26306.51    22085.94    642.72 o 
   4   0  10      118.43      -25.92     63.66 o 
   5   0  10      219.80      383.41     76.77 o 
   6   0  10     1915.73     1581.25    159.72 o 
   7   0  10      714.92      947.76    125.65 o 
   8   0  10     2720.73     2644.23    119.90 o 
   9   0  10      270.50      444.97     96.87 o 
  10   0  10       43.93      -71.19     86.99 o 
  11   0  10      312.33      373.25    131.15 o 
  12   0  10      172.46        7.69    127.59 o 
   0   1  10       25.12      -66.10     44.07 o 
   1   1  10        1.06      -27.07     29.76 o 
   2   1  10       54.15      -11.78     26.14 o 
   3   1  10       21.37      -65.24     43.49 o 
   4   1  10        5.16      -27.26     44.64 o 
   5   1  10       13.86       -8.89     45.79 o 
   6   1  10       26.20      -32.09     49.55 o 
   7   1  10      356.84      394.96     66.76 o 
   8   1  10      180.63       99.80     59.50 o 
   9   1  10      177.98       33.33     60.41 o 
  10   1  10       25.91      -12.86     65.93 o 
  11   1  10       20.47      -60.50     91.52 o 
  12   1  10       44.99      -55.72     90.90 o 
   0   2  10     9033.43     8525.82    114.71 o 
   1   2  10      247.20      364.79     36.55 o 
   2   2  10     4883.84     3857.18    139.98 o 
   3   2  10    17745.07    14826.05    196.40 o 
   4   2  10       83.15       35.98     48.66 o 
   5   2  10     1426.76     1522.63     68.01 o 
   6   2  10     1206.67     1333.41     65.26 o 
   7   2  10      709.08      677.08     73.33 o 
   8   2  10     2853.47     2640.55     98.06 o 
   9   2  10      121.75      147.67     66.31 o 
  10   2  10      269.15      339.14     68.42 o 
  11   2  10      622.74      945.98    111.28 o 
  12   2  10      208.83      209.39     89.68 o 
   0   3  10     7510.46     5724.69    102.24 o 
   1   3  10      343.65      318.00     36.39 o 
   2   3  10      857.35      898.15     56.78 o 
   3   3  10     1714.10     1231.03     88.26 o 
   4   3  10     1454.73     1506.04     67.25 o 
   5   3  10      241.87      182.26     47.39 o 
   6   3  10     1494.23     1512.30     64.38 o 
   7   3  10      236.36      289.85     66.25 o 
   8   3  10       24.34      -84.02     56.02 o 
   9   3  10       15.19      -21.38     55.54 o 
  10   3  10      124.70       35.94     61.59 o 
  11   3  10        6.80     -113.26     75.50 o 
  12   3  10      122.99     -105.83    100.09 o 
   0   4  10     5543.52     4828.13    119.29 o 
   1   4  10      350.01      469.02     41.51 o 
   2   4  10     1370.12     1099.77     65.00 o 
   3   4  10     4170.31     3503.47    104.57 o 
   4   4  10      338.39      319.64     48.71 o 
   5   4  10     1440.93     1503.40     61.91 o 
   6   4  10      972.53     1171.22     74.09 o 
   7   4  10      560.37      667.82     72.98 o 
   8   4  10     2046.57     1784.45     81.26 o 
   9   4  10        3.67      -90.26     60.18 o 
  10   4  10      163.91      321.65     71.84 o 
  11   4  10      681.81      964.03    109.79 o 
  12   4  10       25.66     -124.31     82.87 o 
   0   5  10     2028.49     1514.25     70.64 o 
   1   5  10       33.33       21.65     36.23 o 
   2   5  10     1075.89      954.70     48.21 o 
   3   5  10      511.34      416.17     40.61 o 
   4   5  10     1645.92     1585.69     73.77 o 
   5   5  10       45.81        1.21     44.59 o 
   6   5  10        3.26      -63.92     42.61 o 
   7   5  10       16.45      -26.88     66.33 o 
   8   5  10        4.28       13.66     64.33 o 
   9   5  10        8.06      -75.13     60.03 o 
  10   5  10      395.88      460.99     85.45 o 
  11   5  10        0.86      -31.59     81.31 o 
  12   5  10      300.27      118.94     94.96 o 
   0   6  10      794.35      784.82     67.50 o 
   1   6  10     1423.28     1242.13     48.77 o 
   2   6  10      162.59      164.11     35.70 o 
   3   6  10     1929.75     1772.83     55.33 o 
   4   6  10       26.06       63.05     44.31 o 
   5   6  10      481.31      692.40     56.18 o 
   6   6  10      113.53       74.35     45.52 o 
   7   6  10      746.30     1032.59     79.83 o 
   8   6  10     1000.36     1286.51    121.20 o 
   9   6  10      364.88      305.59     74.18 o 
  10   6  10       27.00      -27.83     75.87 o 
  11   6  10      714.93      969.20    110.52 o 
   0   7  10     2088.10     2218.57     82.10 o 
   1   7  10      148.05      127.83     41.23 o 
   2   7  10     2214.29     1960.57     59.02 o 
   3   7  10      904.92      766.00     53.95 o 
   4   7  10      598.06      657.29     56.54 o 
   5   7  10      701.28      900.08     60.27 o 
   6   7  10        5.35      -65.31     43.54 o 
   7   7  10      134.19      124.15     62.94 o 
   8   7  10      282.98      442.33     71.26 o 
   9   7  10        6.66      -57.44     72.69 o 
  10   7  10      514.99      737.25    102.04 o 
  11   7  10       31.68      -99.21    137.93 o 
   0   8  10      149.77      182.29     62.12 o 
   1   8  10     1513.14     1485.46     58.27 o 
   2   8  10        3.14      -54.13     39.77 o 
   3   8  10      849.42      844.32     58.69 o 
   4   8  10      338.48      367.06     49.70 o 
   5   8  10      305.95      282.94     56.44 o 
   6   8  10        1.41      -73.55     49.04 o 
   7   8  10     1235.28     1402.84     99.89 o 
   8   8  10      560.67      662.27     80.74 o 
   9   8  10      446.88      432.15     77.02 o 
  10   8  10       87.12     -123.60     82.40 o 
  11   8  10      839.22      957.98    110.43 o 
   0   9  10     2388.43     1948.09     86.57 o 
   1   9  10      329.29      284.60     47.69 o 
   2   9  10     2861.42     2376.45     63.64 o 
   3   9  10      775.60      763.03     58.84 o 
   4   9  10        2.19      -36.06     54.26 o 
   5   9  10     1001.81     1090.90     73.15 o 
   6   9  10      894.99     1030.01     73.30 o 
   7   9  10      219.46      288.52     79.90 o 
   8   9  10     1540.14     1767.14    109.16 o 
   9   9  10       67.93      -23.63     83.52 o 
  10   9  10      806.28      890.39    207.48 o 
   0  10  10      120.53      150.40     65.25 o 
   1  10  10      569.16      651.22     50.95 o 
   2  10  10      141.93      205.21     51.38 o 
   3  10  10       22.22      -52.56     48.79 o 
   4  10  10       61.03       62.86     47.44 o 
   5  10  10      278.66      385.07     63.99 o 
   6  10  10       24.18       64.17     58.49 o 
   7  10  10      385.01      348.24     88.50 o 
   8  10  10      359.84      353.50     86.01 o 
   9  10  10       61.23      -54.78     84.16 o 
  10  10  10       54.13     -185.53    123.69 o 
   0  11  10       10.48     -101.03     67.35 o 
   1  11  10      156.01      151.11     51.25 o 
   2  11  10     2014.90     1801.64     68.13 o 
   3  11  10      280.05      389.17     59.20 o 
   4  11  10      764.37      979.92     70.10 o 
   5  11  10      754.69     1062.08     76.24 o 
   6  11  10      196.58      180.89     64.10 o 
   7  11  10      419.46      692.43     96.33 o 
   8  11  10     1707.22     1873.57    146.75 o 
   9  11  10      149.01      106.93    133.57 o 
   0  12  10        9.75      -98.01     65.34 o 
   1  12  10      210.66      178.37     53.75 o 
   2  12  10       31.41       90.86     56.27 o 
   3  12  10        8.30      -35.53     53.71 o 
   4  12  10       92.13       16.74     53.95 o 
   5  12  10      100.37       25.24     60.66 o 
   6  12  10      220.42      210.40     88.87 o 
   7  12  10       37.39        5.26     80.80 o 
   8  12  10       14.41     -130.27     86.85 o 
   0  13  10      304.98      234.99    109.12 o 
   1  13  10      430.64      335.57     59.62 o 
   2  13  10     2767.02     2437.28     82.53 o 
   3  13  10     1680.32     1627.67     85.97 o 
   4  13  10      333.69      248.26     63.48 o 
   5  13  10     1615.89     1627.08     90.83 o 
   6  13  10      168.99       30.84     69.55 o 
   7  13  10      378.33      401.81     97.08 o 
   0  14  10        9.79     -121.46     80.98 o 
   1  14  10       13.23      -69.72     55.80 o 
   2  14  10        8.54      -67.46     64.21 o 
   3  14  10      155.58      111.82     69.42 o 
   4  14  10       41.04      -29.67     61.13 o 
   5  14  10      129.54       52.61     93.25 o 
   6  14  10       21.20       72.27     82.75 o 
   0  15  10       49.08     -128.84     85.90 o 
   1  15  10       91.65       20.10     63.72 o 
   2  15  10      523.20      429.44     81.10 o 
   3  15  10      766.66      854.75     88.76 o 
   4  15  10       70.92     -102.08     68.05 o 
   5  15  10     1092.97     1424.80    112.44 o 
   0  16  10       14.72     -255.70    176.60 o 
   1  16  10       34.55      -12.59    103.77 o 
   2  16  10       11.74      -97.70     83.99 o 
   1   1  11    12850.60    11836.48    142.14 o 
   2   1  11     5295.04     4859.10     85.63 o 
   3   1  11       32.39      -30.66     47.99 o 
   4   1  11     7039.17     6003.39    100.00 o 
   5   1  11        7.88       -5.99     50.60 o 
   6   1  11      848.32     1086.21     71.33 o 
   7   1  11     1113.24     1399.89     88.62 o 
   8   1  11     1607.13     1695.45     78.96 o 
   9   1  11      179.64       84.81     60.88 o 
  10   1  11      651.43      875.50    112.61 o 
  11   1  11      585.38      752.91    101.45 o 
  12   1  11      397.87      514.70    107.78 o 
   1   2  11     2202.32     1785.28     49.20 o 
   2   2  11     1309.24     1429.87     72.07 o 
   3   2  11      744.39     1136.81     68.11 o 
   4   2  11       48.90       40.38     53.50 o 
   5   2  11       93.83       64.83     53.20 o 
   6   2  11      221.37       93.70     49.21 o 
   7   2  11        0.98      -87.28     58.19 o 
   8   2  11       67.13      -64.48     58.70 o 
   9   2  11       39.90       -8.42     59.98 o 
  10   2  11      218.26      285.08     69.48 o 
  11   2  11       35.63     -132.11     92.99 o 
  12   2  11       16.19       22.56    107.97 o 
   1   3  11     1271.48     1156.92     67.94 o 
   2   3  11     1337.03     1219.36     62.63 o 
   3   3  11     1084.66     1151.84     68.28 o 
   4   3  11     4749.74     4041.40     87.58 o 
   5   3  11      356.79      329.05     60.02 o 
   6   3  11      274.56      447.11     56.74 o 
   7   3  11     2202.90     2116.85    105.79 o 
   8   3  11      397.90      463.49     74.65 o 
   9   3  11       11.74       18.67     58.05 o 
  10   3  11      942.35     1186.09     86.55 o 
  11   3  11      187.96      325.79     97.35 o 
   1   4  11     3203.89     2642.20     56.76 o 
   2   4  11     1586.76     1295.31     64.61 o 
   3   4  11       15.62      -69.30     46.20 o 
   4   4  11       42.55      -25.99     50.10 o 
   5   4  11     1653.66     1556.16     90.08 o 
   6   4  11       15.78       -9.49     46.03 o 
   7   4  11      803.17     1125.33     84.76 o 
   8   4  11        5.19      -84.30     62.90 o 
   9   4  11      820.99     1023.65     91.81 o 
  10   4  11      305.29      489.76     76.75 o 
  11   4  11      124.77       96.35     89.67 o 
   1   5  11       62.61       67.87     38.65 o 
   2   5  11      757.73      813.22     53.58 o 
   3   5  11       14.01       31.63     43.88 o 
   4   5  11     6820.39     5947.84    199.87 o 
   5   5  11      722.86      842.22     61.14 o 
   6   5  11     2155.80     2070.46    118.50 o 
   7   5  11      562.73      570.91    105.42 o 
   8   5  11      467.54      607.96     76.84 o 
   9   5  11        0.57      -84.68     68.37 o 
  10   5  11      819.91      998.31     84.11 o 
  11   5  11        8.26     -141.83     94.55 o 
   1   6  11     4026.42     3349.61     64.91 o 
   2   6  11      988.33      960.31     57.38 o 
   3   6  11      142.16      100.79     53.72 o 
   4   6  11      126.91      192.06     50.41 o 
   5   6  11      214.26      176.25     49.28 o 
   6   6  11      183.67       82.20     49.40 o 
   7   6  11      257.42      240.47     68.12 o 
   8   6  11       87.33       -1.71     64.90 o 
   9   6  11     1326.68     1689.92    105.30 o 
  10   6  11      305.91      467.77     75.31 o 
  11   6  11      405.94      711.92    103.70 o 
   1   7  11        3.23      -12.34     41.25 o 
   2   7  11      860.70     1056.92     61.92 o 
   3   7  11       69.84       78.15     53.72 o 
   4   7  11     2919.08     2786.49     80.52 o 
   5   7  11      397.12      527.91     65.04 o 
   6   7  11      842.89     1071.72     72.96 o 
   7   7  11     1036.74     1367.95     90.57 o 
   8   7  11       91.97      188.52     71.68 o 
   9   7  11       36.14      -42.88     97.70 o 
  10   7  11      568.33      534.91    100.64 o 
   1   8  11     6142.89     5552.67     91.83 o 
   2   8  11      198.66      269.62     48.62 o 
   3   8  11     1005.18     1137.99     61.70 o 
   4   8  11        1.07      -25.00     52.24 o 
   5   8  11      333.03      263.03     60.50 o 
   6   8  11      145.93      170.49     58.52 o 
   7   8  11      966.17     1137.96    102.15 o 
   8   8  11       41.60     -113.68     75.79 o 
   9   8  11     1255.71     1461.30    113.90 o 
  10   8  11        3.48     -140.53     93.69 o 
   1   9  11      957.18     1051.10     64.75 o 
   2   9  11      136.12       78.70     47.89 o 
   3   9  11        1.96      -65.15     43.43 o 
   4   9  11      770.48      850.80     71.26 o 
   5   9  11      376.02      347.69     64.30 o 
   6   9  11      292.05      455.69     67.27 o 
   7   9  11      767.56      862.30    103.41 o 
   8   9  11       15.35     -113.87    151.38 o 
   9   9  11      198.96      143.69     87.54 o 
  10   9  11      808.02     1132.81    152.34 o 
   1  10  11      982.86      975.89     65.82 o 
   2  10  11       16.21      -50.94     46.05 o 
   3  10  11      729.43      693.21     61.51 o 
   4  10  11      120.63      -83.89     55.93 o 
   5  10  11      242.24      173.08     63.18 o 
   6  10  11      671.05      780.69     76.55 o 
   7  10  11     1159.16     1674.85    120.98 o 
   8  10  11       39.17       -8.63     96.72 o 
   9  10  11     1201.04     1484.31    187.43 o 
   1  11  11       23.94        2.03     51.80 o 
   2  11  11       50.63       53.63     51.93 o 
   3  11  11      207.76      161.69     54.98 o 
   4  11  11      714.95      688.43     73.01 o 
   5  11  11      669.06      749.75     76.41 o 
   6  11  11       85.86      -53.72     62.30 o 
   7  11  11       78.84     -122.49     81.66 o 
   8  11  11        6.60     -130.70     87.13 o 
   1  12  11     1551.33     1660.00     81.09 o 
   2  12  11        5.11      -80.50     53.66 o 
   3  12  11     1209.62     1576.55     96.73 o 
   4  12  11      217.13      250.52     69.53 o 
   5  12  11      114.05      128.97     67.75 o 
   6  12  11     1281.34     1376.13    102.59 o 
   7  12  11     1442.06     1702.04    122.54 o 
   1  13  11      399.17      435.20     69.20 o 
   2  13  11       51.18      -13.31     60.48 o 
   3  13  11       98.52       75.53     61.14 o 
   4  13  11       12.81      -91.51     69.16 o 
   5  13  11       96.29       66.55     76.09 o 
   6  13  11       79.95       15.25     83.40 o 
   1  14  11      850.60      967.27     82.53 o 
   2  14  11        3.19      -88.72     59.15 o 
   3  14  11      632.76      651.51     75.85 o 
   4  14  11      136.12        1.22     68.30 o 
   5  14  11        3.50     -104.98     69.99 o 
   1  15  11       39.73      -91.56     61.04 o 
   2  15  11        2.82      -96.12     64.08 o 
   3  15  11      196.76      175.17     69.63 o 
   0   0  12     6449.07     6352.40    146.89 o 
   1   0  12      737.18     1016.69     93.75 o 
   2   0  12      624.63      536.29     80.88 o 
   3   0  12     1010.97     1070.75    100.18 o 
   4   0  12      728.95      701.17     92.01 o 
   5   0  12     2918.12     2755.41    116.68 o 
   6   0  12      101.59        4.73     81.40 o 
   7   0  12     2065.60     2047.14    142.01 o 
   8   0  12      602.47      772.44    112.62 o 
   9   0  12       89.99      -65.11    111.13 o 
  10   0  12       73.95      -15.00     96.54 o 
  11   0  12      663.21      837.03    149.40 o 
   0   1  12       71.41      -69.28     51.46 o 
   1   1  12      395.89      502.04     57.79 o 
   2   1  12      124.65      107.52     50.08 o 
   3   1  12      178.84      260.06     57.05 o 
   4   1  12      621.04      789.33     66.47 o 
   5   1  12      116.61       35.15     56.50 o 
   6   1  12      196.08      103.76     58.35 o 
   7   1  12       32.40       14.98     62.27 o 
   8   1  12       20.88      -72.26     65.91 o 
   9   1  12       92.12      -51.62     61.65 o 
  10   1  12       27.98        3.65     70.18 o 
  11   1  12       39.72     -127.58     85.06 o 
   0   2  12     2673.41     2260.49     79.64 o 
   1   2  12      447.64      635.37     59.61 o 
   2   2  12     1211.26     1260.86     66.80 o 
   3   2  12     2004.98     1696.47     69.28 o 
   4   2  12        2.13      -79.23     52.82 o 
   5   2  12     3264.64     2988.32     84.85 o 
   6   2  12       84.68      103.31     57.24 o 
   7   2  12     1914.29     1807.65     84.80 o 
   8   2  12      412.42      520.44     81.47 o 
   9   2  12      373.79      272.71     82.53 o 
  10   2  12       33.99      -93.07     72.42 o 
  11   2  12      726.79     1003.72    116.33 o 
   0   3  12     2310.76     2211.45     80.43 o 
   1   3  12     1140.23     1157.68     67.06 o 
   2   3  12     1477.06     1468.33     68.82 o 
   3   3  12      487.38      447.01     63.76 o 
   4   3  12      171.81      287.47     60.51 o 
   5   3  12       10.44      -71.38     56.31 o 
   6   3  12      658.50      779.36     75.20 o 
   7   3  12      305.17      282.13     71.25 o 
   8   3  12     1196.72     1647.68    102.75 o 
   9   3  12      209.40      195.89     75.97 o 
  10   3  12      188.40      132.08     68.89 o 
  11   3  12      148.37      -13.11    214.41 o 
   0   4  12      385.85      257.27     60.03 o 
   1   4  12      417.02      503.29     51.19 o 
   2   4  12     1172.97     1506.00     76.49 o 
   3   4  12     4464.52     3756.78     95.51 o 
   4   4  12      642.52      718.57     67.10 o 
   5   4  12     2776.72     2862.78     76.75 o 
   6   4  12      171.98       62.42     51.52 o 
   7   4  12     1110.36     1523.97     96.71 o 
   8   4  12       84.16      -15.96     71.01 o 
   9   4  12      427.51      468.14     83.69 o 
  10   4  12       80.61      110.90     72.40 o 
  11   4  12      230.91      205.93     90.58 o 
   0   5  12     2506.78     1919.30     91.33 o 
   1   5  12      645.55      682.59     54.69 o 
   2   5  12      607.67      706.96     65.24 o 
   3   5  12      177.05      165.66     56.57 o 
   4   5  12      160.53      180.14     50.08 o 
   5   5  12      500.23      513.37     59.29 o 
   6   5  12      805.90      876.31     73.39 o 
   7   5  12      234.83      151.61     70.25 o 
   8   5  12     1835.77     1814.04     97.55 o 
   9   5  12       89.50     -116.89     82.73 o 
  10   5  12      615.10      774.99     84.57 o 
  11   5  12      101.07       12.01    127.89 o 
   0   6  12      133.72      150.19     60.85 o 
   1   6  12      755.15      804.12     57.44 o 
   2   6  12      865.31      827.56     66.16 o 
   3   6  12     4617.08     3879.72     89.35 o 
   4   6  12      519.73      729.86     68.97 o 
   5   6  12     2222.88     2159.98     77.12 o 
   6   6  12      134.37        4.70     48.42 o 
   7   6  12      644.62      873.49     82.46 o 
   8   6  12      101.29      -36.33     73.50 o 
   9   6  12       87.84     -112.04     74.69 o 
  10   6  12      126.83      -20.96    142.32 o 
   0   7  12     6186.72     5393.37    135.06 o 
   1   7  12      400.30      516.32     54.70 o 
   2   7  12     2347.52     2113.30     75.40 o 
   3   7  12        9.49      -74.32     49.55 o 
   4   7  12      146.56      100.77     55.55 o 
   5   7  12      175.85      270.25     63.68 o 
   6   7  12      545.71      581.76     66.96 o 
   7   7  12       49.61      -13.96     77.23 o 
   8   7  12     1860.89     1678.33    108.60 o 
   9   7  12        7.67      -87.46     86.96 o 
  10   7  12      424.58      504.87    105.39 o 
   0   8  12      389.59      512.20     86.38 o 
   1   8  12      648.61      764.06     62.00 o 
   2   8  12      597.38      729.16     68.51 o 
   3   8  12     2156.15     1891.23     75.37 o 
   4   8  12      476.76      665.54     71.67 o 
   5   8  12      737.35      876.29     75.23 o 
   6   8  12        6.97      -98.42     65.61 o 
   7   8  12      233.25      151.49     84.16 o 
   8   8  12      315.92      279.74     93.78 o 
   9   8  12       51.32     -120.33     80.22 o 
   0   9  12     4070.64     3300.70    121.80 o 
   1   9  12       25.75      -60.22     47.16 o 
   2   9  12     2339.57     1910.33     69.48 o 
   3   9  12      574.16      849.32     73.05 o 
   4   9  12       24.64      -83.61     55.74 o 
   5   9  12       11.04      -87.10     58.07 o 
   6   9  12      736.24      856.70     85.70 o 
   7   9  12      220.89       -6.47     80.69 o 
   8   9  12     1746.20     1934.73    112.31 o 
   9   9  12       87.22     -127.92     85.28 o 
   0  10  12      182.52       49.92     79.27 o 
   1  10  12      413.76      352.01     60.95 o 
   2  10  12        3.63      -70.99     47.32 o 
   3  10  12     1566.43     1603.58     86.01 o 
   4  10  12     1117.71     1216.87     84.24 o 
   5  10  12       93.85      124.05     65.74 o 
   6  10  12       24.31     -105.47     70.32 o 
   7  10  12        2.55       34.38    111.56 o 
   8  10  12      194.83      197.40     95.43 o 
   0  11  12      737.32      945.11    110.27 o 
   1  11  12       79.72      -11.62     57.38 o 
   2  11  12      508.52      594.92     83.36 o 
   3  11  12      901.13     1003.72     82.19 o 
   4  11  12       25.23      -24.19     63.68 o 
   5  11  12       85.73       34.57     65.52 o 
   6  11  12      426.19      438.57     85.94 o 
   7  11  12       14.63      -80.58    101.60 o 
   0  12  12      101.32      169.86     92.85 o 
   1  12  12       18.01      -89.47     59.65 o 
   2  12  12       11.04      -24.18     57.30 o 
   3  12  12      203.14      160.99     68.83 o 
   4  12  12      486.36      497.14     75.73 o 
   5  12  12       24.39        9.63     71.63 o 
   6  12  12       45.46     -105.41     85.81 o 
   7  12  12        1.28      -33.96    135.24 o 
   0  13  12     4078.72     3244.35    137.13 o 
   1  13  12       87.27       57.89     78.35 o 
   2  13  12     1270.92     1535.51     88.54 o 
   3  13  12      341.43      478.17     77.83 o 
   4  13  12       17.42      -57.15     66.65 o 
   5  13  12      218.63      134.88     74.77 o 
   0  14  12      177.94       50.03     97.21 o 
   1  14  12        7.21     -101.07     67.38 o 
   2  14  12        5.51      -38.35     71.00 o 
   3  14  12       79.44      131.10     77.27 o 
   4  14  12       64.33      -96.23     85.71 o 
   0  15  12     1127.73     1404.34    143.44 o 
   1   1  13     1119.83     1363.35     70.26 o 
   2   1  13      195.16      157.06     56.45 o 
   3   1  13     1412.69     1424.56     72.52 o 
   4   1  13     1468.13     1447.44     73.92 o 
   5   1  13      474.33      662.22     69.99 o 
   6   1  13     6642.82     6245.18    111.85 o 
   7   1  13      869.44     1392.24    146.46 o 
   8   1  13        2.98      -22.96     65.81 o 
   9   1  13     1081.20     1184.93     91.62 o 
  10   1  13      661.59      698.01     88.91 o 
  11   1  13       68.75      141.76     92.57 o 
   1   2  13       48.91       24.17     52.37 o 
   2   2  13        0.66       15.27     51.82 o 
   3   2  13      199.01      332.33     62.99 o 
   4   2  13        8.55      -60.47     57.04 o 
   5   2  13      180.17      292.99     62.72 o 
   6   2  13       59.46      -89.86     59.91 o 
   7   2  13      336.75      294.67     76.52 o 
   8   2  13        7.61      -27.45     73.56 o 
   9   2  13      264.62      147.54     79.52 o 
  10   2  13       59.31      -55.28     86.12 o 
   1   3  13      830.45     1122.89     70.38 o 
   2   3  13     1644.27     1518.49    108.25 o 
   3   3  13      507.33      506.83     65.09 o 
   4   3  13     1305.23     1485.96     82.92 o 
   5   3  13        9.04      -69.70     56.57 o 
   6   3  13     2866.00     2905.05    139.06 o 
   7   3  13        7.63     -117.11     78.08 o 
   8   3  13      189.13       55.22     81.05 o 
   9   3  13      798.59     1017.93    100.45 o 
  10   3  13      226.50      197.00     75.61 o 
   1   4  13       75.08       92.50     53.57 o 
   2   4  13      216.79      149.78     56.05 o 
   3   4  13      669.16      638.93     66.97 o 
   4   4  13       24.00       17.73     56.82 o 
   5   4  13       54.41       19.00     51.75 o 
   6   4  13        2.51      -88.85     59.23 o 
   7   4  13     1680.28     1992.11     97.78 o 
   8   4  13       63.88       60.07     96.11 o 
   9   4  13      896.15     1197.60    153.74 o 
  10   4  13      179.71      143.47    110.15 o 
   1   5  13     1262.88     1335.00     71.65 o 
   2   5  13     2865.08     2573.25     79.00 o 
   3   5  13      110.42       50.16     56.51 o 
   4   5  13     1511.68     1463.82     77.54 o 
   5   5  13      324.26      369.24     59.48 o 
   6   5  13     2327.59     2369.47     85.40 o 
   7   5  13       53.07      -33.74     67.92 o 
   8   5  13       14.92      -36.33     70.98 o 
   9   5  13      958.82     1309.11    110.17 o 
  10   5  13        1.39      -57.10     68.62 o 
   1   6  13      939.42      959.60     78.14 o 
   2   6  13      330.75      250.22     62.09 o 
   3   6  13      774.76      940.68     72.46 o 
   4   6  13      117.84       93.74     61.48 o 
   5   6  13       36.04       56.72     60.03 o 
   6   6  13      257.27      231.00     72.08 o 
   7   6  13     1270.89     1666.62    132.28 o 
   8   6  13       64.81      -27.39     86.59 o 
   9   6  13      666.82      763.92    106.87 o 
   1   7  13       83.61       92.32     58.71 o 
   2   7  13     3659.15     3166.29     83.89 o 
   3   7  13       25.70        3.63     57.60 o 
   4   7  13      885.03     1124.57     78.41 o 
   5   7  13       91.69      102.07     60.94 o 
   6   7  13      245.02      338.63     98.71 o 
   7   7  13      117.39        3.14     99.03 o 
   8   7  13      196.91       82.82     93.12 o 
   9   7  13      225.16      171.72    110.19 o 
   1   8  13     2286.31     2325.13     91.43 o 
   2   8  13      234.63      136.12     58.37 o 
   3   8  13      374.77      548.68     67.40 o 
   4   8  13     1110.27     1361.46    107.08 o 
   5   8  13       35.01      -52.84     59.16 o 
   6   8  13      520.20      487.02     86.54 o 
   7   8  13     1797.79     1947.24    120.24 o 
   8   8  13      215.49      296.89    102.57 o 
   9   8  13      635.14      643.06    172.57 o 
   1   9  13       90.04       34.64     65.14 o 
   2   9  13     1568.65     1548.53     83.63 o 
   3   9  13       37.58      -36.53     66.57 o 
   4   9  13      147.29       59.82     58.90 o 
   5   9  13       96.94       84.32     66.17 o 
   6   9  13       14.66       45.60     74.04 o 
   7   9  13       53.33       -4.84     86.17 o 
   8   9  13      116.70      327.39     98.75 o 
   1  10  13     2000.59     1752.88     89.98 o 
   2  10  13      759.89     1240.01     86.59 o 
   3  10  13       15.45      -54.24     61.92 o 
   4  10  13      791.06      991.05     90.12 o 
   5  10  13       62.62      -91.61     61.08 o 
   6  10  13      296.78      262.27     83.23 o 
   7  10  13      708.61      891.14    114.81 o 
   1  11  13      138.62       52.65     70.82 o 
   2  11  13     1086.46     1267.84     90.61 o 
   3  11  13       73.05      -24.67     98.35 o 
   4  11  13      142.86       45.44     69.31 o 
   5  11  13       13.29      -73.81     65.39 o 
   6  11  13        2.92      -29.54     75.13 o 
   1  12  13     3791.91     3455.67     98.74 o 
   2  12  13      676.49      692.09    115.19 o 
   3  12  13       16.31     -105.18     73.18 o 
   4  12  13      453.41      392.19     92.03 o 
   5  12  13      311.83      312.81     94.61 o 
   1  13  13      221.19      194.38     72.79 o 
   2  13  13        0.34     -106.79     78.91 o 
   3  13  13       38.33      -49.86     72.06 o 
   4  13  13       32.96     -110.51     73.67 o 
   1  14  13     1177.03     1435.01    102.44 o 
   0   0  14     3767.61     3568.73    238.20 o 
   1   0  14      504.14      404.45    120.80 o 
   2   0  14     2185.19     1622.12    103.20 o 
   3   0  14       36.19     -114.24     76.16 o 
   4   0  14      930.88     1377.35    116.19 o 
   5   0  14     5138.49     5012.68    150.65 o 
   6   0  14     1278.91     1632.17    143.84 o 
   7   0  14      303.85      481.44    133.68 o 
   8   0  14     1699.52     1932.01    140.43 o 
   9   0  14      659.86      682.79    116.72 o 
  10   0  14       11.24      -96.52    103.60 o 
   0   1  14      536.26      433.34    129.77 o 
   1   1  14       31.59      -54.98     75.69 o 
   2   1  14      148.60       48.43     57.48 o 
   3   1  14       22.32       16.42     55.52 o 
   4   1  14       16.99      -43.40     58.00 o 
   5   1  14       71.94      -92.48     61.65 o 
   6   1  14        7.16      -48.21     79.36 o 
   7   1  14       70.99      138.72    113.46 o 
   8   1  14       96.66      131.57     86.80 o 
   9   1  14        4.20     -114.48     76.32 o 
  10   1  14       16.90     -109.44     81.23 o 
   0   2  14     4628.29     4932.74    189.92 o 
   1   2  14      666.92      748.19     95.94 o 
   2   2  14     1913.67     1770.51     73.97 o 
   3   2  14      116.21       26.30     57.06 o 
   4   2  14       73.62      -27.71     56.34 o 
   5   2  14     4080.69     3524.46     93.98 o 
   6   2  14      505.53      706.79     94.51 o 
   7   2  14      415.31      570.73     85.52 o 
   8   2  14     1083.44     1418.28    106.27 o 
   9   2  14      356.52      319.14     79.07 o 
  10   2  14       50.01       22.87     75.26 o 
   0   3  14       52.22      -48.99    112.52 o 
   1   3  14      349.24      402.81     88.93 o 
   2   3  14        4.13       21.59     54.78 o 
   3   3  14      432.52      618.93     88.67 o 
   4   3  14       98.69       23.25     56.19 o 
   5   3  14        1.63      -85.15     59.79 o 
   6   3  14      179.20      116.32     74.52 o 
   7   3  14       17.59      -26.21     72.68 o 
   8   3  14      649.04      675.87     92.22 o 
   9   3  14        6.68     -116.94     77.96 o 
  10   3  14        2.75      -71.36     74.13 o 
   0   4  14     3687.54     4269.93    184.58 o 
   1   4  14     1242.78     1484.94     86.91 o 
   2   4  14      883.44     1267.56     80.08 o 
   3   4  14      270.22      324.49     63.40 o 
   4   4  14       85.94       44.52     58.80 o 
   5   4  14     1406.92     1812.96     84.01 o 
   6   4  14      163.57      249.72     69.96 o 
   7   4  14      148.02       52.73     76.56 o 
   8   4  14     1023.01     1226.98    101.90 o 
   9   4  14       21.34      -77.35    132.82 o 
   0   5  14      177.00      229.17    111.14 o 
   1   5  14       21.85      -76.53     60.21 o 
   2   5  14        5.68      -91.42     60.94 o 
   3   5  14      673.52      675.30     71.40 o 
   4   5  14     1025.50     1198.70     80.94 o 
   5   5  14      181.30      110.95     63.97 o 
   6   5  14       38.64     -120.98     89.97 o 
   7   5  14      283.49      186.72     88.36 o 
   8   5  14      398.97      605.88    102.56 o 
   9   5  14       14.40      -64.99     94.33 o 
   0   6  14      783.42      900.02    140.57 o 
   1   6  14     1662.47     1692.34     89.98 o 
   2   6  14      372.20      300.90     71.45 o 
   3   6  14      469.03      586.43     68.57 o 
   4   6  14       46.93       20.32     61.42 o 
   5   6  14      432.76      484.06     75.30 o 
   6   6  14       64.84      -30.02     78.19 o 
   7   6  14       31.47     -117.42     78.28 o 
   8   6  14     1192.63     1565.03    126.99 o 
   9   6  14        4.50     -138.70     92.47 o 
   0   7  14      243.66      232.55    109.71 o 
   1   7  14       39.92       49.43     84.91 o 
   2   7  14       82.56      134.00     69.37 o 
   3   7  14      506.12      587.84     71.50 o 
   4   7  14      453.43      599.90     72.60 o 
   5   7  14      399.18      519.68     72.16 o 
   6   7  14      341.08      301.47     81.65 o 
   7   7  14      153.26      171.65     91.95 o 
   8   7  14      534.03      644.27    109.48 o 
   0   8  14      127.58       73.36    113.02 o 
   1   8  14     1035.77     1196.11     90.54 o 
   2   8  14      468.48      660.22    108.24 o 
   3   8  14      276.10      183.82     65.69 o 
   4   8  14      158.27      124.48     64.53 o 
   5   8  14      139.58       67.03     69.95 o 
   6   8  14        0.65     -107.55     71.70 o 
   7   8  14      105.72      164.49     95.15 o 
   8   8  14      596.69      758.55    152.97 o 
   0   9  14     2922.26     2508.16    161.24 o 
   1   9  14      522.00      624.85     83.41 o 
   2   9  14      527.99      502.35     80.81 o 
   3   9  14      971.51     1256.37     86.20 o 
   4   9  14        6.14      -13.61     63.22 o 
   5   9  14     1445.37     1661.83     96.29 o 
   6   9  14      423.85      365.07     93.05 o 
   7   9  14      332.34      221.45     96.95 o 
   0  10  14      119.83       28.74    113.69 o 
   1  10  14      525.55      505.69    132.30 o 
   2  10  14        2.33     -106.09     70.73 o 
   3  10  14      166.61      170.32     70.11 o 
   4  10  14      121.00       43.78     75.14 o 
   5  10  14        4.42     -102.22     68.14 o 
   6  10  14       18.81      131.19     86.41 o 
   0  11  14     3185.20     3090.90    252.65 o 
   1  11  14      193.87      -52.63     96.77 o 
   2  11  14      388.61      478.17     85.91 o 
   3  11  14      467.05      288.46     80.64 o 
   4  11  14        7.91     -101.07     67.38 o 
   5  11  14     1052.77     1229.45     88.95 o 
   0  12  14      272.82      370.38    170.82 o 
   1  12  14       45.24      -13.35     76.69 o 
   2  12  14      154.54      284.91     83.33 o 
   3  12  14       28.92     -132.32     88.21 o 
   4  12  14        2.51     -116.29     80.27 o 
   0  13  14     2800.40     2389.37    173.24 o 
   1  13  14       36.33     -113.22     91.14 o 
   2  13  14      241.29       50.88     87.84 o 
   1   1  15     3699.07     3565.70    124.00 o 
   2   1  15      157.08       74.86     80.61 o 
   3   1  15      247.08      350.75     67.13 o 
   4   1  15      542.25      687.25     75.43 o 
   5   1  15      588.44      841.37     81.24 o 
   6   1  15      474.10      477.53     96.27 o 
   7   1  15     1875.24     1982.33    109.71 o 
   8   1  15      502.45      520.11     93.07 o 
   9   1  15       76.60       69.21     69.70 o 
   1   2  15        0.06     -118.76     79.18 o 
   2   2  15      619.68      673.11     94.80 o 
   3   2  15       21.87       90.25     61.02 o 
   4   2  15       81.24       70.68     64.21 o 
   5   2  15        1.67      -73.87     62.23 o 
   6   2  15        6.40      -86.75     83.73 o 
   7   2  15        1.04      -54.73    121.06 o 
   8   2  15        0.86     -122.48     81.65 o 
   9   2  15        2.79     -105.44     70.30 o 
   1   3  15     5097.34     5024.17    140.33 o 
   2   3  15      354.68      192.85     87.93 o 
   3   3  15      221.30      279.53     72.64 o 
   4   3  15      143.04      176.41     66.50 o 
   5   3  15        3.72      -53.87     77.91 o 
   6   3  15      166.90       80.38     77.63 o 
   7   3  15      876.43     1203.39    102.12 o 
   8   3  15      300.29       41.90    113.77 o 
   9   3  15      113.43      115.51    154.07 o 
   1   4  15      203.00      208.76     95.07 o 
   2   4  15     1928.27     2103.38    116.41 o 
   3   4  15        1.11      -29.60     67.26 o 
   4   4  15      526.96      806.58     79.29 o 
   5   4  15       14.85      -78.63     63.35 o 
   6   4  15       32.03      -54.20     82.44 o 
   7   4  15       92.64      -85.54     78.24 o 
   8   4  15        1.81     -163.51    109.01 o 
   1   5  15     2329.12     2211.94    115.04 o 
   2   5  15      161.33      177.66     93.06 o 
   3   5  15      419.87      373.16     81.01 o 
   4   5  15       18.89      -80.98     63.60 o 
   5   5  15        0.76      -90.37     62.90 o 
   6   5  15      365.56      359.65    115.87 o 
   7   5  15     2318.99     2272.57    115.15 o 
   8   5  15       43.33      -26.36    106.58 o 
   1   6  15      106.34      164.14     86.84 o 
   2   6  15     1944.19     1872.34     91.30 o 
   3   6  15       85.13       90.23     71.25 o 
   4   6  15      901.60     1177.05     85.77 o 
   5   6  15       29.94      -36.12     74.82 o 
   6   6  15      382.35      485.06    115.90 o 
   7   6  15       60.04      -91.04    107.71 o 
   8   6  15       11.89     -136.10     90.73 o 
   1   7  15      136.62       29.10     81.26 o 
   2   7  15      565.83      600.55     82.67 o 
   3   7  15      211.39      212.49     76.91 o 
   4   7  15      219.15      301.94     81.59 o 
   5   7  15      194.65      205.51     83.94 o 
   6   7  15       60.24      -22.74    102.90 o 
   7   7  15      978.92     1384.88    184.85 o 
   1   8  15      176.88      263.24     94.90 o 
   2   8  15     1114.00     1217.95     96.66 o 
   3   8  15      142.45      180.43    115.48 o 
   4   8  15     1121.31     1323.90     92.69 o 
   5   8  15        4.97      -98.10     65.40 o 
   6   8  15      751.35      785.44    111.07 o 
   7   8  15       82.95      -21.56    104.03 o 
   1   9  15      255.66       30.03     89.94 o 
   2   9  15        0.69       11.12     81.90 o 
   3   9  15      717.98      948.98     93.35 o 
   4   9  15       21.78     -106.44     70.96 o 
   5   9  15      515.22      574.87     84.24 o 
   6   9  15        3.76      -48.71     94.59 o 
   1  10  15      376.54      236.27     95.26 o 
   2  10  15      171.02       80.46     74.36 o 
   3  10  15        0.76      -92.54     72.54 o 
   4  10  15      669.33      683.27     90.97 o 
   5  10  15       11.50     -116.28     77.52 o 
   1  11  15       19.74      -84.22     96.25 o 
   2  11  15        0.39        4.99     81.23 o 
   3  11  15       10.10     -169.37    112.91 o 
   4  11  15       51.24       88.63     87.56 o 
   1  12  15      395.26      322.36    103.02 o 
   0   0  16     6790.10     6216.33    317.41 o 
   1   0  16       19.25       -2.32    131.96 o 
   2   0  16      191.29       14.54    127.70 o 
   3   0  16       44.99      -51.54    119.24 o 
   4   0  16       12.32      -42.47     94.20 o 
   5   0  16      285.78      288.95    107.52 o 
   6   0  16      641.25     1040.98    159.48 o 
   7   0  16      851.44      982.88    164.32 o 
   8   0  16      249.58      333.09    108.85 o 
   0   1  16       19.39     -160.26    141.39 o 
   1   1  16        0.72      -68.10     90.26 o 
   2   1  16       18.39     -130.32     86.88 o 
   3   1  16        5.95     -116.27     82.35 o 
   4   1  16        0.01      -40.94     70.70 o 
   5   1  16       20.85      -41.98     68.30 o 
   6   1  16       23.04     -126.86     84.57 o 
   7   1  16        6.62     -144.60    100.96 o 
   8   1  16       45.05     -125.06     83.37 o 
   0   2  16     5953.42     5917.70    214.96 o 
   1   2  16       14.81        6.48     87.43 o 
   2   2  16      414.49      671.64    101.14 o 
   3   2  16       37.99       35.77     85.69 o 
   4   2  16       10.23     -141.57     94.38 o 
   5   2  16       51.38       98.51     71.33 o 
   6   2  16      652.98      761.88    108.36 o 
   7   2  16      622.00      741.58     95.12 o 
   8   2  16      383.69      296.76     92.67 o 
   0   3  16       65.48      -69.67    132.19 o 
   1   3  16      491.23      548.25    105.70 o 
   2   3  16       17.42       17.08     89.41 o 
   3   3  16      976.70     1178.33    112.98 o 
   4   3  16      116.84      100.06     79.02 o 
   5   3  16      104.42       19.73     70.37 o 
   6   3  16        0.46     -110.83    100.32 o 
   7   3  16       17.94      -72.43     82.87 o 
   8   3  16      117.60     -126.68     84.45 o 
   0   4  16     3724.21     3720.42    194.40 o 
   1   4  16       51.61      -98.18     88.48 o 
   2   4  16      530.96      785.98    108.58 o 
   3   4  16        7.46      114.41     92.13 o 
   4   4  16       88.26       94.85     78.03 o 
   5   4  16       12.02      -84.96     70.55 o 
   6   4  16      971.98     1203.97    118.11 o 
   7   4  16       62.23       81.35     98.09 o 
   0   5  16      144.53      177.93    129.90 o 
   1   5  16     1104.52     1282.69    118.63 o 
   2   5  16       10.84     -137.51     91.67 o 
   3   5  16     1719.79     1914.32    123.19 o 
   4   5  16      136.15       34.56     77.62 o 
   5   5  16      435.95      418.44     81.25 o 
   6   5  16        6.36     -129.21     92.18 o 
   7   5  16        8.75      -52.09     89.55 o 
   0   6  16     1360.49     1302.13    169.72 o 
   1   6  16        0.01     -128.21     85.48 o 
   2   6  16      232.86      184.63     94.34 o 
   3   6  16        0.07      -98.56    108.79 o 
   4   6  16      475.25      399.29     88.73 o 
   5   6  16      138.07      -33.47     72.11 o 
   6   6  16      555.85      888.09    113.63 o 
   7   6  16       53.44       65.75     97.62 o 
   0   7  16        3.07       52.56    197.94 o 
   1   7  16      765.16      812.43    107.90 o 
   2   7  16       26.04     -104.71     85.41 o 
   3   7  16     1186.81     1524.51    123.69 o 
   4   7  16        0.98     -106.14     70.76 o 
   5   7  16      517.35      526.26    100.66 o 
   6   7  16        1.09     -103.98     88.11 o 
   0   8  16      663.35      944.11    216.67 o 
   1   8  16      144.89      -64.63    112.18 o 
   2   8  16      165.45      263.13    111.00 o 
   3   8  16       88.73      -73.03     97.49 o 
   4   8  16      789.83      988.78    100.86 o 
   5   8  16       50.91     -122.28     81.52 o 
   0   9  16        1.67     -186.12    124.08 o 
   1   9  16      257.76      121.25     99.07 o 
   2   9  16       18.60     -130.45     86.97 o 
   3   9  16      822.63     1017.42    114.82 o 
   4   9  16       22.78     -129.28     86.19 o 
   0  10  16      112.78      102.14    134.20 o 
   1  10  16       62.61     -111.29    100.82 o 
   2  10  16        3.30      -74.50     95.35 o 
   3  10  16      149.26      -26.43    143.40 o 
   1   1  17     1829.20     2382.50    134.92 o 
   2   1  17       64.76      -22.73     95.63 o 
   3   1  17      142.26      -57.34    105.18 o 
   4   1  17      380.41      560.16    106.31 o 
   5   1  17        0.81     -113.33    104.38 o 
   6   1  17     1940.16     2202.19    145.21 o 
   7   1  17      525.10      790.56    117.99 o 
   1   2  17       36.72     -148.68     99.12 o 
   2   2  17       85.66     -116.06    100.56 o 
   3   2  17      247.81      223.59     97.51 o 
   4   2  17      181.81      -67.01     90.39 o 
   5   2  17       79.35     -137.34     92.04 o 
   6   2  17       40.13      -17.48     95.82 o 
   7   2  17      135.08       31.53    103.52 o 
   1   3  17     1117.54     1581.63    129.74 o 
   2   3  17        7.72      -74.45     91.14 o 
   3   3  17      141.21      151.07    100.76 o 
   4   3  17       24.50     -138.02     92.01 o 
   5   3  17       18.55     -118.82     79.22 o 
   6   3  17     1047.14     1256.22    131.71 o 
   1   4  17        1.82      -34.26    122.03 o 
   2   4  17      328.32      407.94    108.10 o 
   3   4  17      284.15      399.42    108.75 o 
   4   4  17      215.70      297.74    107.13 o 
   5   4  17      131.80      -29.29     83.78 o 
   6   4  17       17.31      -88.67    123.46 o 
   1   5  17      577.05      696.36    112.27 o 
   2   5  17      393.77      349.99    141.52 o 
   3   5  17      186.38       80.45     98.29 o 
   4   5  17       52.16       57.83    126.91 o 
   5   5  17       43.63     -130.59     87.06 o 
   6   5  17       97.26      131.12    117.63 o 
   1   6  17        6.07     -142.91     95.27 o 
   2   6  17      753.56      856.52    113.08 o 
   3   6  17      163.80       38.52    139.03 o 
   4   6  17      369.31      223.90    105.12 o 
   5   6  17      162.68      -28.96    104.86 o 
   1   7  17      373.74      571.07    108.72 o 
   2   7  17      348.91      412.01    107.35 o 
   3   7  17       30.33      -49.79    143.61 o 
   4   7  17        7.28      -67.02    103.78 o 
   1   8  17      177.52      100.94    101.26 o 
   2   8  17      658.10      843.36    226.71 o 
   3   8  17       23.79      -68.88     99.32 o 
   1   9  17      340.10      174.28    103.25 o 
   0   0  18      516.23      356.18    195.33 o 
   1   0  18      195.37       47.11    140.75 o 
   2   0  18      203.28      109.25    147.87 o 
   3   0  18      423.14      551.50    160.14 o 
   4   0  18      121.58     -196.67    143.32 o 
   5   0  18     2374.26     2817.97    281.82 o 
   0   1  18      100.50        2.07    193.75 o 
   1   1  18       31.26      -51.00     97.06 o 
   2   1  18       53.21      -79.08    105.31 o 
   3   1  18        8.66      -98.01     97.95 o 
   4   1  18      157.50      239.89    188.88 o 
   5   1  18        2.52       -0.16    123.62 o 
   0   2  18      319.91       84.15    156.92 o 
   1   2  18      208.45      169.68    106.51 o 
   2   2  18      327.84      436.17    120.13 o 
   3   2  18      115.16       51.44    102.60 o 
   4   2  18      160.34      -51.40    100.75 o 
   5   2  18     1562.71     1849.41    166.73 o 
   0   3  18      112.18      163.71    153.51 o 
   1   3  18        1.08      -61.61    102.42 o 
   2   3  18      125.37       50.01    105.86 o 
   3   3  18       78.88       27.28    103.28 o 
   4   3  18      444.81      470.47    125.80 o 
   5   3  18      225.09     -190.81    128.15 o 
   0   4  18      107.67       36.69    148.66 o 
   1   4  18      497.68      584.69    114.73 o 
   2   4  18      266.91      409.95    110.70 o 
   3   4  18      202.29      175.09    107.71 o 
   4   4  18       22.05      -24.56    105.51 o 
   0   5  18       11.79     -260.89    295.89 o 
   1   5  18        0.89     -171.43    114.29 o 
   2   5  18      146.33      133.05    204.65 o 
   3   5  18       16.82       55.90    111.53 o 
   4   5  18      328.41      135.10    145.03 o 
   0   6  18      305.65      177.25    217.70 o 
   1   6  18      383.20      430.24    114.77 o 
   2   6  18      106.76     -150.53    100.35 o 
   3   6  18      227.62      136.85    107.85 o 
   0   7  18      153.58      -96.59    150.72 o 
   1   7  18       16.07     -156.25    104.17 o 
   1   1  19       40.15      -80.86    106.43 o 
   2   1  19      563.35      684.81    121.62 o 
   3   1  19      141.36      126.76    126.15 o 
   1   2  19       97.27      -23.61    107.15 o 
   2   2  19       42.30     -140.56    108.78 o 
   1   3  19       81.63       17.19    104.95 o 
   2   3  19      607.96      887.94    139.08 o 
   1   4  19      183.69      157.70    115.26 o 
                                                 
